# Supplementary material for: Evolutionary patterns of diadromy in fishes: more than a transitional state between marine and freshwater
Source: BMC Evol Biol. 2019 Aug 14;19:168. doi: 10.1186/s12862-019-1492-2 (PMC6694556; doi:10.1186/s12862-019-1492-2)
Supplement: Supplementary file 1 — Table of Species character state assignment. (XLS 832 kb) [file 12862_2019_1492_MOESM1_ESM.xls]

## Sheet: Sheet1
Additional File 1
List of character state assignments
Freshwater n=3998	Marine n=3600	Diadromous n=180
Aaptosyax_grypus	Abalistes_stellatus	Acanthogobius_flavimanus
Abbottina_liaoningensis	Ablabys_taenianotus	Achirus_declivis
Abbottina_rivularis	Ablennes_hians	Achirus_lineatus
Abramis_brama	Aboma_etheostoma	Acipenser_baerii_baerii
Abyssocottus_gibbosus	Abudefduf_abdominalis	Acipenser_brevirostrum
Abyssocottus_korotneffi	Abudefduf_bengalensis	Acipenser_gueldenstaedtii
Acanthalburnus_microlepis	Abudefduf_concolor	Acipenser_medirostris
Acantharchus_pomotis	Abudefduf_declivifrons	Acipenser_mikadoi
Acanthicus_adonis	Abudefduf_hoefleri	Acipenser_nudiventris
Acanthobrama_lissneri	Abudefduf_lorenzi	Acipenser_oxyrinchus_oxyrinchus
Acanthobrama_marmid	Abudefduf_luridus	Acipenser_persicus
Acanthobrama_mirabilis	Abudefduf_margariteus	Acipenser_ruthenus
Acanthobrama_terraesanctae	Abudefduf_notatus	Acipenser_schrenckii
Acanthocobitis_botia	Abudefduf_saxatilis	Acipenser_sinensis
Acanthocobitis_zonalternans	Abudefduf_septemfasciatus	Acipenser_stellatus
Acanthodoras_cataphractus	Abudefduf_sexfasciatus	Acipenser_sturio
Acanthodoras_spinosissimus	Abudefduf_sordidus	Acipenser_transmontanus
Acanthogobio_guentheri	Abudefduf_sparoides	Alosa_aestivalis
Acanthopoma_annectens	Abudefduf_taurus	Alosa_alabamae
Acanthopsoides_gracilentus	Abudefduf_troschelii	Alosa_alosa
Acanthopsoides_hapalias	Abudefduf_vaigiensis	Alosa_caspia_caspia
Acanthopsoides_robertsi	Abudefduf_whitleyi	Alosa_chrysochloris
Acanthorhodeus_chankaensis	Acanthaluteres_vittiger	Alosa_fallax
Acanthorhodeus_macropterus	Acanthemblemaria_aspera	Alosa_immaculata
Acarichthys_heckelii	Acanthemblemaria_betinensis	Alosa_mediocris
Acaronia_nassa	Acanthemblemaria_exilispinus	Alosa_pseudoharengus
Acaronia_vultuosa	Acanthemblemaria_paula	Alosa_sapidissima
Acestrorhynchus_altus	Acanthemblemaria_spinosa	Ammotretis_rostratus
Acestrorhynchus_britskii	Acanthistius_ocellatus	Anguilla_anguilla
Acestrorhynchus_falcatus	Acanthochromis_polyacanthus	Anguilla_australis_australis
Acestrorhynchus_falcirostris	Acanthocybium_solandri	Anguilla_australis_schmidti
Acestrorhynchus_grandoculis	Acantholabrus_palloni	Anguilla_bicolor_bicolor
Acestrorhynchus_heterolepis	Acanthopagrus_australis	Anguilla_bicolor_pacifica
Acestrorhynchus_lacustris	Acanthopagrus_berda	Anguilla_celebesensis
Acestrorhynchus_microlepis	Acanthopagrus_bifasciatus	Anguilla_dieffenbachii
Acestrorhynchus_minimus	Acanthopagrus_butcheri	Anguilla_interioris
Acestrorhynchus_nasutus	Acanthopagrus_chinshira	Anguilla_japonica
Acestrorhynchus_pantaneiro	Acanthopagrus_latus	Anguilla_luzonensis
Acheilognathus_barbatulus	Acanthopagrus_schlegelii_schlegelii	Anguilla_malgumora
Acheilognathus_cyanostigma	Acanthopagrus_sivicolus	Anguilla_marmorata
Acheilognathus_imberbis	Acanthopagrus_taiwanensis	Anguilla_megastoma
Acheilognathus_longibarbatus	Acanthostracion_polygonius	Anguilla_mossambica
Acheilognathus_longipinnis	Acanthostracion_quadricornis	Anguilla_nebulosa
Acheilognathus_melanogaster	Acanthurus_bahianus	Anguilla_obscura
Acheilognathus_rhombeus	Acanthurus_blochii	Anguilla_reinhardtii
Acheilognathus_signifer	Acanthurus_chirurgus	Anguilla_rostrata
Acheilognathus_tabira_tabira	Acanthurus_coeruleus	Arius_madagascariensis
Acheilognathus_tonkinensis	Acanthurus_dussumieri	Awaous_guamensis
Acheilognathus_typus	Acanthurus_guttatus	Cheimarrichthys_fosteri
Acheilognathus_yamatsutae	Acanthurus_japonicus	Clupanodon_thrissa
Achondrostoma_arcasii	Acanthurus_mata	Coregonus_albula
Achondrostoma_occidentale	Acanthurus_nigricans	Coregonus_artedi
Achondrostoma_oligolepis	Acanthurus_nigrofuscus	Coregonus_autumnalis
Acipenser_dabryanus	Acanthurus_nigroris	Coregonus_clupeaformis
Acipenser_fulvescens	Acanthurus_nubilus	Coregonus_lavaretus
Acipenser_naccarii	Acanthurus_olivaceus	Coregonus_muksun
Acnodon_normani	Acanthurus_pyroferus	Coregonus_nasus
Acnodon_oligacanthus	Acanthurus_thompsoni	Coregonus_oxyrinchus
Acrocheilus_alutaceus	Acanthurus_triostegus	Coregonus_peled
Acrochordonichthys_rugosus	Acanthurus_xanthopterus	Coregonus_widegreni
Acrossocheilus_beijiangensis	Acentrogobius_pflaumii	Cottus_aleuticus
Acrossocheilus_hemispinus	Acentrogobius_viridipunctatus	Cottus_amblystomopsis
Acrossocheilus_monticola	Achoerodus_viridis	Cottus_asper
Acrossocheilus_paradoxus	Acropoma_hanedai	Cottus_hangiongensis
Acrossocheilus_yunnanensis	Acropoma_japonicum	Cottus_kazika
Aequidens_biseriatus	Adinia_xenica	Dormitator_latifrons
Aequidens_chimantanus	Aeoliscus_strigatus	Dormitator_maculatus
Aequidens_coeruleopunctatus	Aesopia_cornuta	Dorosoma_cepedianum
Aequidens_diadema	Aetapcus_maculatus	Dorosoma_petenense
Aequidens_latifrons	Aethaloperca_rogaa	Eleotris_acanthopoma
Aequidens_metae	Aethotaxis_mitopteryx_mitopteryx	Eleotris_fusca
Aequidens_michaeli	Agonopsis_chiloensis	Eleotris_melanosoma
Aequidens_patricki	Agonopsis_vulsa	Eleotris_oxycephala
Aequidens_potaroensis	Agonostomus_telfairii	Eleotris_pisonis
Aequidens_pulcher	Agonus_cataphractus	Eleotris_sandwicensis
Aequidens_rivulatus	Ahlia_egmontis	Ethmalosa_fimbriata
Aequidens_sapayensis	Ahliesaurus_berryi	Galaxias_argenteus
Aequidens_tetramerus	Aidablennius_sphynx	Galaxias_brevipinnis
Aequidens_tubicen	Akarotaxis_nudiceps	Galaxias_fasciatus
Agamyxis_albomaculatus	Albatrossia_pectoralis	Galaxias_postvectis
Agamyxis_pectinifrons	Albula_glossodonta	Galaxias_truttaceus
Ageneiosus_atronasus	Albula_vulpes	Gasterosteus_aculeatus_aculeatus
Ageneiosus_ucayalensis	Aldrichetta_forsteri	Glossogobius_celebius
Agosia_chrysogaster	Alectis_alexandrinus	Gobiomorphus_australis
Ailia_coila	Alectis_ciliaris	Gobiomorphus_cotidianus
Akrokolioplax_bicornis	Alectis_indica	Gobiomorphus_gobioides
Akysis_brachybarbatus	Alectrias_alectrolophus	Gobiomorphus_hubbsi
Akysis_prashadi	Alepes_djedaba	Gobiomorphus_huttoni
Alburnoides_bipunctatus	Alepes_kleinii	Gobiomorus_dormitor
Alburnus_albidus	Alepisaurus_brevirostris	Gymnachirus_texae
Alburnus_alburnus	Alepisaurus_ferox	Hucho_perryi
Alburnus_arborella	Alepocephalus_tenebrosus	Huso_dauricus
Alburnus_baliki	Alloclinus_holderi	Huso_huso
Alburnus_chalcoides	Allocyttus_folletti	Hypomesus_nipponensis
Alburnus_escherichii	Allocyttus_niger	Hypomesus_olidus
Alburnus_filippii	Allocyttus_verrucosus	Hypomesus_pretiosus
Alburnus_mossulensis	Allomycterus_pilatus	Kuhlia_rupestris
Alburnus_neretvae	Allosmerus_elongatus	Lateolabrax_japonicus
Alburnus_orontis	Allothunnus_fallai	Lates_calcarifer
Alburnus_scoranza	Alphestes_afer	Lentipes_concolor
Alburnus_tarichi	Alphestes_immaculatus	Leucopsarion_petersii
Alcolapia_alcalica	Alphestes_multiguttatus	Liza_aurata
Alcolapia_latilabris	Altrichthys_azurelineatus	Liza_dumerili
Alcolapia_ndalalani	Altrichthys_curatus	Liza_falcipinnis
Alestes_baremoze	Aluterus_monoceros	Liza_ramada
Alestes_macrophthalmus	Aluterus_scriptus	Lovettia_sealii
Alestopetersius_caudalis	Amanses_scopas	Luciobarbus_capito
Alestopetersius_hilgendorfi	Ambassis_marianus	Luciogobius_pallidus
Alfaro_cultratus	Amblycirrhitus_bimacula	Microgadus_tomcod
Algansea_amecae	Amblycirrhitus_pinos	Microphis_brachyurus_brachyurus
Algansea_aphanea	Amblyeleotris_guttata	Morone_americana
Algansea_avia	Amblygaster_clupeoides	Morone_saxatilis
Algansea_barbata	Amblyglyphidodon_aureus	Mugil_liza
Algansea_lacustris	Amblyglyphidodon_curacao	Mugilogobius_abei
Algansea_monticola	Amblyglyphidodon_leucogaster	Neoarius_graeffei
Algansea_tincella	Amblygobius_nocturnus	Neochanna_cleaveri
Allodontichthys_hubbsi	Amblygobius_phalaena	Oligolepis_acutipennis
Allodontichthys_polylepis	Amblypomacentrus_clarus	Oncorhynchus_clarkii_clarkii
Allodontichthys_tamazulae	Amissidens_hainesi	Oncorhynchus_gorbuscha
Allodontichthys_zonistius	Ammodytes_americanus	Oncorhynchus_keta
Alloophorus_robustus	Ammodytes_personatus	Oncorhynchus_kisutch
Allotoca_catarinae	Ammodytes_tobianus	Oncorhynchus_masou_masou
Allotoca_diazi	Amphiarius_rugispinis	Oncorhynchus_mykiss
Allotoca_dugesii	Amphichaetodon_howensis	Oncorhynchus_nerka
Allotoca_goslinei	Amphichaetodon_melbae	Oncorhynchus_tshawytscha
Allotoca_meeki	Amphiprion_akallopisos	Osmerus_eperlanus
Allotoca_regalis	Amphiprion_akindynos	Osmerus_mordax_dentex
Allotoca_zacapuensis	Amphiprion_allardi	Osmerus_mordax_mordax
Alosa_macedonica	Amphiprion_bicinctus	Pelecus_cultratus
Altolamprologus_calvus	Amphiprion_chagosensis	Pellonula_leonensis
Altolamprologus_compressiceps	Amphiprion_chrysogaster	Pellonula_vorax
Amatitlania_nigrofasciata	Amphiprion_chrysopterus	Plecoglossus_altivelis_altivelis
Ambassis_agassizii	Amphiprion_clarkii	Protogobius_attiti
Ambassis_agrammus	Amphiprion_frenatus	Protosalanx_chinensis
Ambassis_productus	Amphiprion_latezonatus	Prototroctes_maraena
Ambloplites_ariommus	Amphiprion_leucokranos	Pseudaphritis_urvillii
Ambloplites_cavifrons	Amphiprion_mccullochi	Pungitius_pungitius
Ambloplites_constellatus	Amphiprion_melanopus	Redigobius_bikolanus
Ambloplites_rupestris	Amphiprion_nigripes	Retropinna_retropinna
Amblyceps_apangi	Amphiprion_ocellaris	Retropinna_tasmanica
Amblyceps_foratum	Amphiprion_omanensis	Rhinogobius_giurinus
Amblyceps_mangois	Amphiprion_percula	Rhombosolea_tapirina
Amblyceps_mucronatum	Amphiprion_perideraion	Rhyacichthys_aspro
Amblyceps_serratum	Amphiprion_polymnus	Salangichthys_microdon
Amblydoras_affinis	Amphiprion_rubrocinctus	Salanx_ariakensis
Amblydoras_monitor	Amphiprion_sandaracinos	Salanx_cuvieri
Amblydoras_nauticus	Amphiprion_sebae	Salmo_labrax
Amblypharyngodon_chulabhornae	Amphistichus_argenteus	Salmo_salar
Amblypharyngodon_melettinus	Amphistichus_rhodoterus	Salmo_trutta_fario
Amblypharyngodon_mola	Anacanthus_barbatus	Salmo_trutta_trutta
Ameca_splendens	Anampses_caeruleopunctatus	Salvelinus_albus
Ameiurus_brunneus	Anampses_geographicus	Salvelinus_alpinus_alpinus
Ameiurus_catus	Anampses_meleagrides	Salvelinus_fontinalis
Ameiurus_melas	Anampses_neoguinaicus	Salvelinus_leucomaenis_imbrius
Ameiurus_natalis	Anampses_twistii	Salvelinus_leucomaenis_leucomaenis
Ameiurus_nebulosus	Anarhichas_lupus	Salvelinus_leucomaenis_pluvius
Ameiurus_platycephalus	Anarhichas_minor	Salvelinus_malma_malma
Ameiurus_serracanthus	Anarrhichthys_ocellatus	Salvelinus_malma_miyabei
Amia_calva	Anchoa_choerostoma	Sicydium_crenilabrum
Ammocrypta_beanii	Anchoa_compressa	Sicydium_plumieri
Ammocrypta_bifascia	Anchoa_delicatissima	Sicyopterus_japonicus
Ammocrypta_clara	Anchoa_hepsetus	Sicyopterus_lagocephalus
Ammocrypta_meridiana	Anchoa_lyolepis	Sicyopterus_stimpsoni
Ammocrypta_pellucida	Anchoa_mitchilli	Spirinchus_lanceolatus
Ammocrypta_vivax	Anchoa_nasus	Spirinchus_thaleichthys
Amphilius_atesuensis	Anchovia_clupeoides	Stenodus_leucichthys
Amphilius_jacksonii	Anchoviella_lepidentostole	Stiphodon_elegans
Amphilius_platychir	Ancylopsetta_ommata	Stiphodon_ornatus
Amphilius_rheophilus	Anisotremus_caesius	Stokellia_anisodon
Amphilophus_alfari	Anisotremus_davidsonii	Takifugu_obscurus
Amphilophus_altifrons	Anisotremus_dovii	Takifugu_ocellatus
Amphilophus_bussingi	Anisotremus_interruptus	Tenualosa_ilisha
Amphilophus_calobrensis	Anisotremus_moricandi	Thaleichthys_pacificus
Amphilophus_citrinellus	Anisotremus_pacifici	Trachidermus_fasciatus
Amphilophus_diquis	Anisotremus_scapularis	Tribolodon_brandtii
Amphilophus_hogaboomorum	Anisotremus_surinamensis	Tribolodon_hakonensis
Amphilophus_labiatus	Anisotremus_taeniatus	Tridentiger_brevispinis
Amphilophus_longimanus	Anisotremus_virginicus	Tridentiger_obscurus
Amphilophus_lyonsi	Anoplarchus_purpurescens	Trinectes_maculatus
Amphilophus_macracanthus	Anoplocapros_inermis	Trinectes_paulistanus
Amphilophus_nourissati	Anoplogaster_cornuta
Amphilophus_rhytisma	Anoplopoma_fimbria
Amphilophus_robertsoni	Anotopterus_pharao
Amphilophus_rostratus	Antennarius_avalonis
Amphilophus_xiloaensis	Antennarius_maculatus
Anabas_testudineus	Antennarius_multiocellatus
Anableps_anableps	Antennarius_nummifer
Anadoras_grypus	Antennarius_striatus
Anaecypris_hispanica	Anthias_anthias
Anaspidoglanis_macrostomus	Antigonia_capros
Ancherythroculter_daovantieni	Antimora_microlepis
Anchicyclocheilus_halfibindus	Antimora_rostrata
Ancistrus_cirrhosus	Anyperodon_leucogrammicus
Ancistrus_dolichopterus	Apeltes_quadracus
Ancistrus_pirareta	Aphanopus_carbo
Ancistrus_ranunculus	Aphanopus_intermedius
Anduzedoras_oxyrhynchus	Aphareus_furca
Anostomus_anostomus	Aphia_minuta
Aphanius_anatoliae_anatoliae	Apletodon_dentatus_dentatus
Aphanius_asquamatus	Apletodon_incognitus
Aphanius_chantrei	Aploactisoma_milesii
Aphanius_danfordii	Aplocheilus_blockii
Aphanius_ginaonis	Aplodactylus_arctidens
Aphanius_isfahanensis	Aplodactylus_etheridgii
Aphanius_mento	Aplodactylus_punctatus
Aphanius_saourensis	Aplodactylus_westralis
Aphanius_sirhani	Apodichthys_flavidus
Aphanius_sophiae	Apogon_apogonides
Aphanius_vladykovi	Apogon_atradorsatus
Aphanotorulus_ammophilus	Apogon_aureus
Aphredoderus_sayanus	Apogon_doederleini
Aphyocharax_anisitsi	Apogon_exostigma
Aphyocypris_chinensis	Apogon_guadalupensis
Aphyolebias_peruensis	Apogon_imberbis
Aphyosemion_ahli	Apogon_kallopterus
Aphyosemion_alpha	Apogon_maculatus
Aphyosemion_aureum	Apogon_pacificus
Aphyosemion_australe	Apogon_quadrifasciatus
Aphyosemion_bamilekorum	Apogon_queketti
Aphyosemion_bitaeniatum	Apogon_semilineatus
Aphyosemion_bivittatum	Apogon_smithi
Aphyosemion_bualanum	Apogonichthyoides_pharaonis
Aphyosemion_calliurum	Apolemichthys_trimaculatus
Aphyosemion_cameronense	Apolemichthys_xanthurus
Aphyosemion_campomaanense	Aprion_virescens
Aphyosemion_celiae	Apsilus_fuscus
Aphyosemion_christyi	Aptocyclus_ventricosus
Aphyosemion_citrineipinnis	Aracana_ornata
Aphyosemion_coeleste	Archamia_biguttata
Aphyosemion_cognatum	Archamia_fucata
Aphyosemion_congicum	Archosargus_probatocephalus
Aphyosemion_decorsei	Arctogadus_borisovi
Aphyosemion_deltaense	Arctoscopus_japonicus
Aphyosemion_ecucuense	Argentina_sialis
Aphyosemion_edeanum	Argentina_silus
Aphyosemion_elberti	Argentina_sphyraena
Aphyosemion_elegans	Argentina_striata
Aphyosemion_erythron	Argyropelecus_aculeatus
Aphyosemion_etsamense	Argyropelecus_affinis
Aphyosemion_exigoideum	Argyropelecus_gigas
Aphyosemion_exiguum	Argyropelecus_sladeni
Aphyosemion_franzwerneri	Argyrops_bleekeri
Aphyosemion_gabunense_gabunense	Argyrops_spinifer
Aphyosemion_guineense	Argyrosomus_regius
Aphyosemion_heinemanni	Argyrozona_argyrozona
Aphyosemion_herzogi	Ariomma_bondi
Aphyosemion_kouamense	Ariomma_brevimanum
Aphyosemion_labarrei	Ariomma_indicum
Aphyosemion_lamberti	Ariomma_luridum
Aphyosemion_loennbergii	Ariopsis_felis
Aphyosemion_louessense	Ariosoma_major
Aphyosemion_lugens	Aristostomias_polydactylus
Aphyosemion_maculatum	Aristostomias_scintillans
Aphyosemion_malumbresi	Aristostomias_tittmanni
Aphyosemion_melinoeides	Arius_arius
Aphyosemion_mimbon	Arius_gagora
Aphyosemion_ocellatum	Arius_heudelotii
Aphyosemion_ogoense	Arius_latiscutatus
Aphyosemion_omega	Arius_leptonotacanthus
Aphyosemion_poliaki	Arius_maculatus
Aphyosemion_primigenium	Arius_oetik
Aphyosemion_punctatum	Arius_parkii
Aphyosemion_rectogoense	Arius_subrostratus
Aphyosemion_riggenbachi	Arnoglossus_imperialis
Aphyosemion_splendopleure	Arnoglossus_laterna
Aphyosemion_striatum	Arnoglossus_thori
Aphyosemion_volcanum	Arothron_hispidus
Aphyosemion_wildekampi	Arothron_immaculatus
Apistogramma_agassizii	Arothron_manilensis
Apistogramma_bitaeniata	Arothron_mappa
Apistogramma_caetei	Arothron_nigropunctatus
Apistogramma_hoignei	Arothron_stellatus
Apistogramma_iniridae	Arrhamphus_sclerolepis_sclerolepis
Apistogramma_regani	Arripis_georgianus
Apistogrammoides_pucallpaensis	Arripis_trutta
Aplocheilus_lineatus	Arripis_truttacea
Aplocheilus_panchax	Artedidraco_shackletoni
Aplocheilus_parvus	Artediellus_fuscimentus
Aplochiton_zebra	Artedius_corallinus
Aplodinotus_grunniens	Artedius_fenestralis
Apomatoceros_alleni	Artedius_harringtoni
Apteronotus_albifrons	Artedius_lateralis
Apteronotus_leptorhynchus	Artedius_notospilotus
Arapaima_gigas	Aruma_histrio
Archocentrus_centrarchus	Aseraggodes_kaianus
Archocentrus_multispinosus	Aseraggodes_kobensis
Archocentrus_spinosissimus	Aspasma_minima
Archolaemus_blax	Aspidophoroides_monopterygius
Archoplites_interruptus	Aspistor_parkeri
Aristochromis_christyi	Aspitrigla_cuculus
Arius_macrorhynchus	Assessor_flavissimus
Arnoldichthys_spilopterus	Assurger_anzac
Aspidoparia_morar	Asterropteryx_semipunctata
Aspidoras_albater	Astrabe_flavimaculata
Aspidoras_depinnai	Astronesthes_gemmifer
Aspidoras_eurycephalus	Ataxolepis_apus
Aspidoras_fuscoguttatus	Ateleopus_japonicus
Aspidoras_microgalaeus	Ateleopus_purpureus
Aspidoras_pauciradiatus	Ateleopus_tanabensis
Aspidoras_poecilus	Atheresthes_evermanni
Aspidoras_raimundi	Atheresthes_stomias
Aspidoras_spilotus	Atherina_hepsetus
Aspidoras_taurus	Atherina_presbyter
Aspiorhynchus_laticeps	Atherinason_hepsetoides
Aspius_aspius	Atherinella_panamensis
Aspius_vorax	Atherinomorus_endrachtensis
Asprocottus_herzensteini	Atherinomorus_lacunosus
Asprocottus_korjakovi	Atherinomorus_stipes
Asprocottus_platycephalus	Atherinomorus_vaigiensis
Asprocottus_pulcher	Atherinops_affinis
Astatoreochromis_alluaudi	Atherinosoma_elongata
Astatotilapia_bloyeti	Atherinosoma_microstoma
Astatotilapia_burtoni	Atherion_elymus
Astatotilapia_calliptera	Atractoscion_aequidens
Astronotus_crassipinnis	Atractoscion_nobilis
Astronotus_ocellatus	Atropus_atropos
Astyanax_aeneus	Atule_mate
Astyanax_alburnus	Atypichthys_latus
Astyanax_bimaculatus	Atypichthys_strigatus
Astyanax_cremnobates	Auchenionchus_microcirrhis
Astyanax_fasciatus	Aulichthys_japonicus
Astyanax_jordani	Aulorhynchus_flavidus
Astyanax_mexicanus	Aulostomus_chinensis
Astyanax_nasutus	Aulostomus_maculatus
Astyanax_nicaraguensis	Aulotrachichthys_prosthemius
Astyanax_orthodus	Austroglossus_pectoralis
Astyanax_scabripinnis	Austrolabrus_maculatus
Ataeniobius_toweri	Austrolycus_depressiceps
Atopochilus_savorgnani	Auxis_rochei_rochei
Atractosteus_spatula	Auxis_thazard_thazard
Atractosteus_tristoechus	Avocettina_infans
Atractosteus_tropicus	Azurina_hirundo
Auchenipterichthys_thoracatus	Bagre_bagre
Auchenipterus_demerarae	Bagre_marinus
Aulonocara_stuartgranti	Bagre_panamensis
Aulonocranus_dewindti	Bagre_pinnimaculatus
Aulopyge_huegelii	Bairdiella_armata
Australoheros_facetus	Bairdiella_chrysoura
Australoheros_scitulus	Bairdiella_ronchus
Australoheros_tembe	Balistapus_undulatus
Austrofundulus_transilis	Balistes_capriscus
Aztecula_sallaei	Balistes_polylepis
Babka_gymnotrachelus	Balistes_punctatus
Badis_assamensis	Balistes_vetula
Badis_badis	Balistoides_conspicillum
Badis_blosyrus	Balistoides_viridescens
Badis_corycaeus	Banjos_banjos
Badis_kanabos	Barbourisia_rufa
Badis_khwae	Barbulifer_ceuthoecus
Badis_kyar	Bathophilus_pawneei
Badis_pyema	Bathophilus_vaillanti
Badis_ruber	Bathyagonus_alascanus
Badis_siamensis	Bathyagonus_nigripinnis
Bagarius_bagarius	Bathyagonus_pentacanthus
Bagarius_yarrelli	Bathycongrus_retrotinctus
Bagrichthys_macropterus	Bathydraco_macrolepis
Bagrus_docmak	Bathydraco_marri
Baileychromis_centropomoides	Bathygadus_antrodes
Balantiocheilos_melanopterus	Bathygadus_favosus
Balitora_annamitica	Bathygadus_macrops
Balitora_elongata	Bathygadus_melanobranchus
Ballerus_ballerus	Bathygobius_cocosensis
Ballerus_sapa	Bathygobius_fuscus
Bangana_ariza	Bathylagoides_wesethi
Bangana_behri	Bathylagus_euryops
Bangana_lemassoni	Bathymaster_derjugini
Bangana_lippus	Bathymaster_leurolepis
Bangana_pierrei	Bathymaster_signatus
Bangana_tonkinensis	Bathypterois_dubius
Barbatula_barbatula	Bathypterois_grallator
Barbatula_nuda	Bathypterois_phenax
Barboides_britzi	Bathysaurus_ferox
Barbonymus_collingwoodii	Bathysolea_profundicola
Barbonymus_gonionotus	Bathyuroconger_vicinus
Barbonymus_schwanenfeldii	Bellator_xenisma
Barbucca_diabolica	Belone_belone
Barbus_ablabes	Belone_svetovidovi
Barbus_albanicus	Belonesox_belizanus
Barbus_andrewi	Belonoperca_chabanaudi
Barbus_anoplus	Bembras_japonica
Barbus_balcanicus	Bembrops_heterurus
Barbus_barbus	Benthalbella_dentata
Barbus_bigornei	Benthalbella_macropinna
Barbus_borysthenicus	Benthodesmus_simonyi
Barbus_bynni_bynni	Benthophilus_granulosus
Barbus_bynni_occidentalis	Benthosema_glaciale
Barbus_cadenati	Bertella_idiomorpha
Barbus_calidus	Beryx_decadactylus
Barbus_callensis	Beryx_mollis
Barbus_callipterus	Beryx_splendens
Barbus_caninus	Bilabria_ornata
Barbus_ciscaucasicus	Blennius_normani
Barbus_cyclolepis	Blennius_ocellaris
Barbus_erubescens	Blepsias_cirrhosus
Barbus_ethiopicus	Bodianus_mesothorax
Barbus_euboicus	Bodianus_rufus
Barbus_fasciolatus	Bodianus_scrofa
Barbus_fritschii	Bolbometopon_muricatum
Barbus_gruveli	Boleophthalmus_pectinirostris
Barbus_grypus	Bolinichthys_longipes
Barbus_guineensis	Bollmannia_boqueronensis
Barbus_gurneyi	Bollmannia_chlamydes
Barbus_haasi	Bollmannia_communis
Barbus_harterti	Bollmannia_marginalis
Barbus_humilis	Bonapartia_pedaliota
Barbus_kerstenii	Boops_boops
Barbus_lacerta	Boopsoidea_inornata
Barbus_leonensis	Boreogadus_saida
Barbus_longiceps	Borostomias_elucens
Barbus_macrops	Bostrychus_sinensis
Barbus_mattozi	Bothrocara_hollandi
Barbus_meridionalis	Bothrocara_soldatovi
Barbus_motebensis	Bothrocarina_microcephala
Barbus_nasus	Bothrocarina_nigrocaudata
Barbus_nyanzae	Bothus_lunatus
Barbus_oxyrhynchus	Bothus_ocellatus
Barbus_paludinosus	Bothus_podas
Barbus_peloponnesius	Bothus_robinsi
Barbus_petitjeani	Bovichtus_variegatus
Barbus_plebejus	Brachaluteres_jacksonianus
Barbus_pleurogramma	Brachydeuterus_auritus
Barbus_prespensis	Brachyistius_frenatus
Barbus_reinii	Brachysomophis_crocodilinus
Barbus_sacratus	Brama_australis
Barbus_serra	Brama_brama
Barbus_sublineatus	Brama_japonica
Barbus_subquincunciatus	Brama_orcini
Barbus_tanapelagius	Branchiostegus_albus
Barbus_tauricus	Branchiostegus_argentatus
Barbus_trevelyani	Branchiostegus_auratus
Barbus_trimaculatus	Branchiostegus_japonicus
Barbus_tyberinus	Branchiostegus_semifasciatus
Barbus_wurtzi	Branchiostegus_wardi
Barilius_bakeri	Bregmaceros_cantori
Barilius_barila	Brevoortia_patronus
Barilius_bendelisis	Brevoortia_tyrannus
Barilius_canarensis	Brosme_brosme
Barilius_caudiocellatus	Brosmophycis_marginata
Barilius_shacra	Brotula_barbata
Barilius_vagra	Brotula_multibarbata
Batasio_batasio	Brotulotaenia_nigra
Batasio_tengana	Bryaninops_natans
Batasio_tigrinus	Bryaninops_ridens
Bathyaethiops_breuseghemi	Buenia_affinis
Bathybagrus_tetranema	Buglossidium_luteum
Bathybates_fasciatus	Caesio_caerulaurea
Bathybates_ferox	Caesio_cuning
Bathybates_graueri	Caesio_lunaris
Bathybates_hornii	Caesioperca_lepidoptera
Bathybates_leo	Calamus_brachysomus
Bathybates_minor	Calamus_calamus
Bathybates_vittatus	Calamus_nodosus
Bathyclarias_gigas	Calamus_penna
Bathyclarias_ilesi	Callanthias_ruber
Bathyclarias_nyasensis	Callionymus_bairdi
Bathyclarias_worthingtoni	Callionymus_lyra
Batrachocottus_baicalensis	Callionymus_maculatus
Batrachocottus_multiradiatus	Callionymus_schaapii
Batrachocottus_nikolskii	Callogobius_bifasciatus
Batrochoglanis_raninus	Callogobius_sclateri
Batrochoglanis_villosus	Calloplesiops_altivelis
Beaufortia_kweichowensis	Calotomus_carolinus
Beaufortia_szechuanensis	Calotomus_spinidens
Bedotia_geayi	Calumia_godeffroyi
Bedotia_longianalis	Cantherhines_dumerilii
Bedotia_madagascariensis	Cantherhines_pullus
Bedotia_marojejy	Canthidermis_maculata
Bedotia_masoala	Canthigaster_amboinensis
Bedotia_tricolor	Canthigaster_bennetti
Belligobio_nummifer	Canthigaster_jactator
Belodontichthys_truncatus	Canthigaster_janthinoptera
Belonion_apodion	Canthigaster_rostrata
Belonion_dibranchodon	Canthigaster_solandri
Belonoglanis_tenuis	Canthigaster_valentini
Belontia_hasselti	Capros_aper
Belontia_signata	Caracanthus_maculatus
Benthochromis_melanoides	Carangoides_bartholomaei
Benthochromis_tricoti	Carangoides_chrysophrys
Benthophilus_magistri	Carangoides_equula
Benthophilus_mahmudbejovi	Carangoides_malabaricus
Benthophilus_stellatus	Carangoides_otrynter
Betta_albimarginata	Carangoides_ruber
Betta_anabatoides	Caranx_caballus
Betta_breviobesus	Caranx_caninus
Betta_brownorum	Caranx_crysos
Betta_burdigala	Caranx_hippos
Betta_chloropharynx	Caranx_ignobilis
Betta_coccina	Caranx_latus
Betta_dimidiata	Caranx_melampygus
Betta_edithae	Caranx_rhonchus
Betta_falx	Caranx_sexfasciatus
Betta_foerschi	Caranx_vinctus
Betta_fusca	Carapus_boraborensis
Betta_hipposideros	Careproctus_cypselurus
Betta_imbellis	Careproctus_melanurus
Betta_macrostoma	Careproctus_rastrinus
Betta_miniopinna	Careproctus_reinhardti
Betta_ocellata	Cataetyx_laticeps
Betta_patoti	Cataetyx_rubrirostris
Betta_pi	Cathorops_dasycephalus
Betta_picta	Cathorops_fuerthii
Betta_prima	Cathorops_higuchii
Betta_pugnax	Cathorops_hypophthalmus
Betta_rutilans	Cathorops_manglarensis
Betta_simorum	Cathorops_mapale
Betta_simplex	Cathorops_multiradiatus
Betta_smaragdina	Cathorops_spixii
Betta_splendens	Cathorops_steindachneri
Betta_strohi	Cathorops_tuyra
Betta_tussyae	Caulolatilus_affinis
Betta_uberis	Caulolatilus_microps
Betta_unimaculata	Caulolatilus_princeps
Betta_waseri	Cebidichthys_violaceus
Biotodoma_cupido	Centracanthus_cirrus
Biotodoma_wavrini	Centrarchops_chapini
Blicca_bjoerkna	Centroberyx_affinis
Boraras_brigittae	Centroberyx_australis
Boraras_maculatus	Centroberyx_gerrardi
Boraras_merah	Centroberyx_lineatus
Boraras_micros	Centrogenys_vaigiensis
Boraras_urophthalmoides	Centrolabrus_caeruleus
Bostockia_porosa	Centrolabrus_exoletus
Botia_almorhae	Centrolabrus_trutta
Botia_histrionica	Centrolophus_niger
Botia_kubotai	Centropogon_australis
Botia_lohachata	Centropomus_armatus
Botia_rostrata	Centropomus_ensiferus
Botia_striata	Centropomus_medius
Boulengerochromis_microlepis	Centropomus_mexicanus
Boulengeromyrus_knoepffleri	Centropomus_nigrescens
Brachygalaxias_bullocki	Centropomus_parallelus
Brachygalaxias_gothei	Centropomus_pectinatus
Brachygobius_doriae	Centropomus_poeyi
Brachygobius_kabiliensis	Centropomus_robalito
Brachygobius_xanthomelas	Centropomus_undecimalis
Brachyhypopomus_brevirostris	Centropomus_unionensis
Brachyhypopomus_diazi	Centropomus_viridis
Brachyhypopomus_pinnicaudatus	Centropristis_striata
Brachymystax_lenok	Centropyge_aurantia
Brachyplatystoma_juruense	Centropyge_aurantonotus
Brachyrhaphis_cascajalensis	Centropyge_bicolor
Brachyrhaphis_episcopi	Centropyge_bispinosa
Brachyrhaphis_hartwegi	Centropyge_eibli
Brachyrhaphis_holdridgei	Centropyge_ferrugata
Brachyrhaphis_parismina	Centropyge_flavicauda
Brachyrhaphis_punctifer	Centropyge_flavissima
Brachyrhaphis_rhabdophora	Centropyge_loricula
Brachyrhaphis_roseni	Centropyge_multifasciata
Brachyrhaphis_terrabensis	Centropyge_multispinis
Breitensteinia_cessator	Centropyge_nox
Brevibora_dorsiocellata	Centropyge_potteri
Brienomyrus_brachyistius	Centropyge_tibicen
Brienomyrus_niger	Centropyge_venusta
Brittanichthys_axelrodi	Centropyge_vrolikii
Brochis_britskii	Cephalopholis_argus
Brochis_multiradiatus	Cephalopholis_boenak
Brochis_splendens	Cephalopholis_cruentata
Brustiarius_nox	Cephalopholis_cyanostigma
Brustiarius_solidus	Cephalopholis_formosa
Brycinus_affinis	Cephalopholis_fulva
Brycinus_carolinae	Cephalopholis_igarashiensis
Brycinus_imberi	Cephalopholis_leopardus
Brycinus_kingsleyae	Cephalopholis_miniata
Brycinus_lateralis	Cephalopholis_nigri
Brycinus_longipinnis	Cephalopholis_panamensis
Brycinus_macrolepidotus	Cephalopholis_polleni
Brycinus_nurse	Cephalopholis_sonnerati
Brycinus_opisthotaenia	Cephalopholis_taeniops
Brycinus_schoutedeni	Cephalopholis_urodeta
Brycinus_taeniurus	Cepola_macrophthalma
Brycon_amazonicus	Cepola_pauciradiata
Brycon_atrocaudatus	Ceratias_holboelli
Brycon_chagrensis	Cerdale_floridana
Brycon_ferox	Cetengraulis_edentulus
Brycon_henni	Cetengraulis_mysticetus
Brycon_hilarii	Cetoscarus_bicolor
Brycon_insignis	Cetostoma_regani
Brycon_moorei	Chaenocephalus_aceratus
Brycon_nattereri	Chaenodraco_wilsoni
Brycon_opalinus	Chaenogobius_gulosus
Brycon_orbignyanus	Chaenopsis_alepidota_alepidota
Brycon_orthotaenia	Chaetodipterus_faber
Brycon_pesu	Chaetodon_adiergastos
Brycon_petrosus	Chaetodon_aureofasciatus
Bryconadenos_tanaothoros	Chaetodon_auriga
Bryconaethiops_macrops	Chaetodon_auripes
Bryconaethiops_microstoma	Chaetodon_austriacus
Bryconamericus_diaphanus	Chaetodon_baronessa
Bryconamericus_iheringii	Chaetodon_bennetti
Bryconamericus_patriciae	Chaetodon_blackburnii
Bryconamericus_stramineus	Chaetodon_capistratus
Bujurquina_apoparuana	Chaetodon_citrinellus
Bujurquina_hophrys	Chaetodon_collare
Bujurquina_peregrinabunda	Chaetodon_decussatus
Bujurquina_syspilus	Chaetodon_dolosus
Bujurquina_vittata	Chaetodon_ephippium
Bullockia_maldonadoi	Chaetodon_falcula
Bunocephalus_verrucosus	Chaetodon_fasciatus
Butis_koilomatodon	Chaetodon_flavirostris
Caenotropus_labyrinthicus	Chaetodon_fremblii
Cairnsichthys_rhombosomoides	Chaetodon_guentheri
Callichthys_callichthys	Chaetodon_guttatissimus
Callochromis_macrops	Chaetodon_hoefleri
Callochromis_melanostigma	Chaetodon_humeralis
Callochromis_pleurospilus	Chaetodon_interruptus
Callopanchax_monroviae	Chaetodon_kleinii
Callopanchax_occidentalis	Chaetodon_larvatus
Callopanchax_sidibei	Chaetodon_lineolatus
Callopanchax_toddi	Chaetodon_lunula
Campostoma_anomalum	Chaetodon_madagaskariensis
Campostoma_oligolepis	Chaetodon_melannotus
Campostoma_ornatum	Chaetodon_melapterus
Campostoma_pauciradii	Chaetodon_mertensii
Campostoma_pullum	Chaetodon_mesoleucos
Campylomormyrus_curvirostris	Chaetodon_meyeri
Campylomormyrus_elephas	Chaetodon_miliaris
Campylomormyrus_numenius	Chaetodon_multicinctus
Campylomormyrus_rhynchophorus	Chaetodon_ocellatus
Campylomormyrus_tamandua	Chaetodon_ocellicaudus
Campylomormyrus_tshokwe	Chaetodon_octofasciatus
Candidia_barbata	Chaetodon_ornatissimus
Canthophrys_gongota	Chaetodon_oxycephalus
Capoeta_angorae	Chaetodon_paucifasciatus
Capoeta_antalyensis	Chaetodon_pelewensis
Capoeta_baliki	Chaetodon_plebeius
Capoeta_banarescui	Chaetodon_punctatofasciatus
Capoeta_barroisi	Chaetodon_quadrimaculatus
Capoeta_capoeta_capoeta	Chaetodon_rafflesii
Capoeta_capoeta_gracilis	Chaetodon_rainfordi
Capoeta_damascina	Chaetodon_reticulatus
Capoeta_ekmekciae	Chaetodon_robustus
Capoeta_pestai	Chaetodon_sanctaehelenae
Capoeta_tinca	Chaetodon_sedentarius
Capoeta_trutta	Chaetodon_selene
Caquetaia_kraussii	Chaetodon_semeion
Caquetaia_myersi	Chaetodon_semilarvatus
Caquetaia_spectabilis	Chaetodon_speculum
Caquetaia_umbrifera	Chaetodon_striatus
Carasobarbus_apoensis	Chaetodon_tinkeri
Carasobarbus_canis	Chaetodon_trichrous
Carasobarbus_chantrei	Chaetodon_tricinctus
Carasobarbus_luteus	Chaetodon_trifascialis
Carassius_auratus_auratus	Chaetodon_trifasciatus
Carassius_carassius	Chaetodon_ulietensis
Cardiopharynx_schoutedeni	Chaetodon_unimaculatus
Carlhubbsia_kidderi	Chaetodon_vagabundus
Carlhubbsia_stuarti	Chaetodon_xanthurus
Carnegiella_marthae	Chaetodon_zanzibarensis
Carnegiella_strigata	Chaetodontoplus_caeruleopunctatus
Carpiodes_carpio	Chaetodontoplus_duboulayi
Carpiodes_velifer	Chaetodontoplus_melanosoma
Catathyridium_jenynsii	Chaetodontoplus_meredithi
Cathorops_aguadulce	Chaetodontoplus_mesoleucus
Cathorops_arenatus	Champsocephalus_esox
Catla_catla	Champsodon_atridorsalis
Catlocarpio_siamensis	Champsodon_snyderi
Catoprion_mento	Channichthys_rhinoceratus
Catostomus_bernardini	Chanos_chanos
Catostomus_cahita	Chasmodes_saburrae
Catostomus_catostomus_catostomus	Chauliodus_danae
Catostomus_columbianus	Chauliodus_sloani
Catostomus_commersonii	Chaunax_pictus
Catostomus_leopoldi	Chaunax_suttkusi
Catostomus_macrocheilus	Cheilinus_chlorourus
Catostomus_microps	Cheilinus_fasciatus
Catostomus_nebuliferus	Cheilinus_oxycephalus
Catostomus_occidentalis_occidentalis	Cheilinus_trilobatus
Catostomus_plebeius	Cheilinus_undulatus
Catostomus_rimiculus	Cheilio_inermis
Catostomus_snyderi	Cheilodactylus_fasciatus
Catostomus_tahoensis	Cheilodactylus_nigripes
Catostomus_wigginsi	Cheilodactylus_pixi
Centrarchus_macropterus	Cheilodactylus_rubrolabiatus
Centrodoras_brachiatus	Cheilodactylus_variegatus
Centromochlus_heckelii	Cheilodipterus_macrodon
Cephalocassis_borneensis	Cheilopogon_abei
Cephalocassis_melanochir	Cheilopogon_agoo
Cephalosilurus_apurensis	Cheilopogon_antoncichi
Ceratoglanis_scleronema	Cheilopogon_atrisignis
Cetopsis_candiru	Cheilopogon_cyanopterus
Cetopsis_coecutiens	Cheilopogon_doederleinii
Chaetobranchopsis_orbicularis	Cheilopogon_dorsomacula
Chaetobranchus_flavescens	Cheilopogon_exsiliens
Chaetobranchus_semifasciatus	Cheilopogon_furcatus
Chaetostoma_anomalum	Cheilopogon_melanurus
Chaetostoma_lineopunctatum	Cheilopogon_pinnatibarbatus_californicus
Chalceus_erythrurus	Cheilopogon_pinnatibarbatus_pinnatibarbatus
Chalceus_macrolepidotus	Cheilopogon_spilonotopterus
Chalinochromis_brichardi	Cheilopogon_unicolor
Chalinochromis_popelini	Cheilopogon_xenopterus
Chandramara_chandramara	Cheiloprion_labiatus
Channa_asiatica	Cheilotrema_saturnum
Channa_aurantimaculata	Cheimerius_matsubarai
Channa_bleheri	Cheimerius_nufar
Channa_diplogramma	Chelidonichthys_lucerna
Channa_gachua	Chelidonichthys_obscurus
Channa_lucius	Chelidonichthys_spinosus
Channa_maculata	Chelmon_marginalis
Channa_marulia	Chelmon_muelleri
Channa_marulioides	Chelmon_rostratus
Channa_melasoma	Chelmonops_curiosus
Channa_micropeltes	Chelmonops_truncatus
Channa_orientalis	Chelonodon_patoca
Channa_pleurophthalma	Chilara_taylori
Channa_punctata	Chilomycterus_antennatus
Channa_striata	Chilomycterus_reticulatus
Channallabes_apus	Chilomycterus_schoepfii
Chanodichthys_erythropterus	Chilorhinus_platyrhynchus
Chanodichthys_mongolicus	Chilorhinus_suensonii
Chapalichthys_encaustus	Chionodraco_hamatus
Characidium_fasciatum	Chionodraco_myersi
Characidium_purpuratum	Chionodraco_rastrospinosus
Characidium_vidali	Chirodactylus_brachydactylus
Characodon_audax	Chirodactylus_grandis
Characodon_lateralis	Chirodactylus_jessicalenorum
Charax_leticiae	Chirolophis_decoratus
Chasmistes_brevirostris	Chirolophis_japonicus
Cheirocerus_eques	Chirolophis_nugator
Chela_cachius	Chironemus_bicornis
Chelaethiops_bibie	Chironemus_delfini
Chetia_brevicauda	Chironemus_georgianus
Chetia_brevis	Chironemus_marmoratus
Chetia_flaviventris	Chironemus_microlepis
Chilatherina_bleheri	Chirostomias_pliopterus
Chilochromis_duponti	Chitonotus_pugetensis
Chilodus_punctatus	Chlorophthalmus_acutifrons
Chiloglanis_asymetricaudalis	Chlorophthalmus_agassizi
Chirostoma_estor	Chlorophthalmus_albatrossis
Chirostoma_humboldtianum	Chlorophthalmus_nigromarginatus
Chirostoma_lucius	Chloroscombrus_chrysurus
Chirostoma_promelas	Chloroscombrus_orqueta
Chitala_chitala	Chlorurus_bleekeri
Chitala_ornata	Chlorurus_bowersi
Chologaster_cornuta	Chlorurus_capistratoides
Chondrostoma_angorense	Chlorurus_japanensis
Chondrostoma_fahirae	Chlorurus_microrhinos
Chondrostoma_holmwoodii	Chlorurus_oedema
Chondrostoma_knerii	Chlorurus_sordidus
Chondrostoma_nasus	Choerodon_anchorago
Chondrostoma_olisiponensis	Choerodon_azurio
Chondrostoma_oxyrhynchum	Choerodon_fasciatus
Chondrostoma_phoxinus	Choerodon_oligacanthus
Chondrostoma_prespense	Choerodon_schoenleinii
Chondrostoma_regium	Chriodorus_atherinoides
Chondrostoma_soetta	Chriolepis_zebra
Chondrostoma_vardarense	Chromis_agilis
Chromaphyosemion_koungueense	Chromis_alpha
Chromaphyosemion_melanogaster	Chromis_alta
Chromaphyosemion_punctulatum	Chromis_amboinensis
Chromobotia_macracanthus	Chromis_analis
Chrosomus_cumberlandensis	Chromis_atrilobata
Chrosomus_eos	Chromis_atripectoralis
Chrosomus_erythrogaster	Chromis_atripes
Chrosomus_oreas	Chromis_caudalis
Chrosomus_tennesseensis	Chromis_chromis
Chuanchia_labiosa	Chromis_chrysura
Cichla_intermedia	Chromis_cyanea
Cichla_jariina	Chromis_flavomaculata
Cichla_kelberi	Chromis_fumea
Cichla_mirianae	Chromis_iomelas
Cichla_monoculus	Chromis_limbata
Cichla_ocellaris	Chromis_margaritifer
Cichla_orinocensis	Chromis_multilineata
Cichla_pinima	Chromis_nitida
Cichla_thyrorus	Chromis_notata
Cichla_vazzoleri	Chromis_opercularis
Cichlasoma_amazonarum	Chromis_ovatiformis
Cichlasoma_araguaiense	Chromis_punctipinnis
Cichlasoma_atromaculatum	Chromis_retrofasciata
Cichlasoma_beani	Chromis_ternatensis
Cichlasoma_bimaculatum	Chromis_viridis
Cichlasoma_bocourti	Chromis_weberi
Cichlasoma_boliviense	Chromis_xanthochira
Cichlasoma_dimerus	Chromis_xanthopterygia
Cichlasoma_festae	Chromis_xanthura
Cichlasoma_grammodes	Chromogobius_zebratus
Cichlasoma_istlanum	Chrysiptera_annulata
Cichlasoma_orinocense	Chrysiptera_brownriggii
Cichlasoma_pearsei	Chrysiptera_cyanea
Cichlasoma_portalegrense	Chrysiptera_galba
Cichlasoma_pusillum	Chrysiptera_glauca
Cichlasoma_ramsdeni	Chrysiptera_hemicyanea
Cichlasoma_salvini	Chrysiptera_kuiteri
Cichlasoma_taenia	Chrysiptera_oxycephala
Cichlasoma_trimaculatum	Chrysiptera_rex
Cichlasoma_ufermanni	Chrysiptera_rollandi
Cichlasoma_urophthalmus	Chrysiptera_springeri
Cinetodus_carinatus	Chrysiptera_talboti
Cinetodus_crassilabris	Chrysiptera_taupou
Cinetodus_froggatti	Chrysiptera_unimaculata
Cirrhinus_cirrhosus	Chrysoblephus_anglicus
Cirrhinus_microlepis	Chrysoblephus_cristiceps
Cirrhinus_molitorella	Ciliata_mustela
Clariallabes_longicauda	Ciliata_septentrionalis
Clarias_agboyiensis	Cilus_gilberti
Clarias_anguillaris	Cirrhilabrus_lubbocki
Clarias_batrachus	Cirrhitops_fasciatus
Clarias_buettikoferi	Cirrhitops_mascarenensis
Clarias_buthupogon	Cirrhitus_pinnulatus
Clarias_camerunensis	Cirrhitus_rivulatus
Clarias_dussumieri	Citharichthys_macrops
Clarias_ebriensis	Citharichthys_sordidus
Clarias_fuscus	Citharichthys_stigmaeus
Clarias_gabonensis	Citharichthys_xanthostigma
Clarias_gariepinus	Citharoides_macrolepis
Clarias_intermedius	Citharus_linguatula
Clarias_jaensis	Clariger_cosmurus
Clarias_macrocephalus	Clariger_exilis
Clarias_meladerma	Cleisthenes_herzensteini
Clarias_ngamensis	Clepticus_parrae
Clarias_nieuhofii	Clevelandia_ios
Clarias_pachynema	Clidoderma_asperrimum
Clarias_stappersii	Clinitrachus_argentatus
Clarias_theodorae	Clinocottus_acuticeps
Clarias_werneri	Clinocottus_analis
Clarotes_laticeps	Clinocottus_embryum
Cleithracara_maronii	Clinocottus_globiceps
Clinostomus_elongatus	Clinocottus_recalvus
Clinostomus_funduloides	Clupea_harengus
Clupisoma_garua	Clupea_pallasii_pallasii
Clupisoma_longianalis	Coelorinchus_acanthiger
Cnesterodon_decemmaculatus	Coelorinchus_anatirostris
Cnesterodon_hypselurus	Coelorinchus_aspercephalus
Cobitis_albicoloris	Coelorinchus_biclinozonalis
Cobitis_arachthosensis	Coelorinchus_bollonsi
Cobitis_bilineata	Coelorinchus_caelorhincus
Cobitis_bilseli	Coelorinchus_caribbaeus
Cobitis_biwae	Coelorinchus_fasciatus
Cobitis_calderoni	Coelorinchus_formosanus
Cobitis_choii	Coelorinchus_geronimo
Cobitis_dolichorhynchus	Coelorinchus_hubbsi
Cobitis_elazigensis	Coelorinchus_innotabilis
Cobitis_elongata	Coelorinchus_japonicus
Cobitis_elongatoides	Coelorinchus_jordani
Cobitis_fahirae	Coelorinchus_kaiyomaru
Cobitis_granoei	Coelorinchus_kamoharai
Cobitis_hankugensis	Coelorinchus_kermadecus
Cobitis_hellenica	Coelorinchus_kishinouyei
Cobitis_laterimaculata	Coelorinchus_longicephalus
Cobitis_levantina	Coelorinchus_longissimus
Cobitis_linea	Coelorinchus_macrochir
Cobitis_lutheri	Coelorinchus_matamua
Cobitis_macrostigma	Coelorinchus_multispinulosus
Cobitis_maroccana	Coelorinchus_oliverianus
Cobitis_matsubarai	Coelorinchus_parvifasciatus
Cobitis_melanoleuca_melanoleuca	Coelorinchus_polli
Cobitis_meridionalis	Coelorinchus_productus
Cobitis_misgurnoides	Coelorinchus_scaphopsis
Cobitis_pacifica	Coelorinchus_smithi
Cobitis_paludica	Coilia_grayii
Cobitis_puncticulata	Coilia_mystus
Cobitis_shikokuensis	Coilia_nasus
Cobitis_sinensis	Collichthys_lucidus
Cobitis_stephanidisi	Collichthys_niveatus
Cobitis_striata	Coloconger_cadenati
Cobitis_strumicae	Cololabis_adocetus
Cobitis_taenia	Cololabis_saira
Cobitis_takatsuensis	Conger_japonicus
Cobitis_tetralineata	Conger_oceanicus
Cobitis_trichonica	Congiopodus_peruvianus
Cobitis_turcica	Congresox_talabonoides
Cobitis_vardarensis	Cookeolus_japonicus
Cobitis_vettonica	Coradion_altivelis
Cobitis_zanandreai	Coradion_chrysozonus
Cochlefelis_danielsi	Coradion_melanopus
Cochlefelis_spatula	Coris_aurilineata
Codoma_ornata	Coris_aygula
Coilia_brachygnathus	Coris_batuensis
Colisa_chuna	Coris_dorsomacula
Colisa_fasciata	Coris_flavovittata
Colisa_labiosa	Coris_gaimard
Colisa_lalia	Coris_julis
Comephorus_baikalensis	Coris_picta
Comephorus_dybowskii	Coris_pictoides
Compsaraia_compsus	Coryphaena_equiselis
Compsura_heterura	Coryphaena_hippurus
Conorhynchos_conirostris	Coryphaenoides_acrolepis
Copadichromis_borleyi	Coryphaenoides_alateralis
Coregonus_baicalensis	Coryphaenoides_cinereus
Coregonus_baunti	Coryphaenoides_dossenus
Coregonus_chadary	Coryphaenoides_filifer
Coregonus_sardinella	Coryphaenoides_guentheri
Coregonus_tugun_tugun	Coryphaenoides_longifilis
Coreius_guichenoti	Coryphaenoides_marginatus
Coreius_heterodon	Coryphaenoides_marshalli
Coreobagrus_brevicorpus	Coryphaenoides_nasutus
Coreobagrus_ichikawai	Coryphaenoides_paramarshalli
Coreoleuciscus_splendidus	Coryphaenoides_rupestris
Coreoperca_herzi	Coryphaenoides_serrulatus
Coreoperca_kawamebari	Coryphaenoides_subserrulatus
Coreoperca_whiteheadi	Coryphaenoides_yaquinae
Corumbataia_cuestae	Coryphaenoides_zaniophorus
Corumbataia_tocantinensis	Coryphoblennius_galerita
Corydoras_acrensis	Coryphopterus_dicrus
Corydoras_acutus	Coryphopterus_personatus
Corydoras_adolfoi	Corythoichthys_haematopterus
Corydoras_aeneus	Corythoichthys_intestinalis
Corydoras_agassizii	Cottiusculus_gonez
Corydoras_albolineatus	Cottiusculus_schmidti
Corydoras_amapaensis	Cottoperca_gobio
Corydoras_ambiacus	Craterocephalus_capreoli
Corydoras_araguaiaensis	Craterocephalus_honoriae
Corydoras_arcuatus	Craterocephalus_mugiloides
Corydoras_armatus	Craterocephalus_pauciradiatus
Corydoras_atropersonatus	Cratinus_agassizii
Corydoras_aurofrenatus	Crenidens_crenidens
Corydoras_axelrodi	Crinodus_lophodon
Corydoras_bicolor	Cromileptes_altivelis
Corydoras_bilineatus	Crossorhombus_kobensis
Corydoras_blochi	Cryodraco_antarcticus
Corydoras_boesemani	Cryothenia_amphitreta
Corydoras_bondi	Cryptacanthodes_giganteus
Corydoras_breei	Cryptarius_truncatus
Corydoras_brevirostris	Cryptotomus_roseus
Corydoras_burgessi	Crystallichthys_cyclospilus
Corydoras_caudimaculatus	Crystallogobius_linearis
Corydoras_cervinus	Ctenochaetus_binotatus
Corydoras_concolor	Ctenochaetus_cyanocheilus
Corydoras_condiscipulus	Ctenochaetus_hawaiiensis
Corydoras_copei	Ctenochaetus_striatus
Corydoras_coppenamensis	Ctenochaetus_strigosus
Corydoras_coriatae	Ctenogobiops_feroculus
Corydoras_cruziensis	Ctenogobius_saepepallens
Corydoras_crypticus	Ctenogobius_sagittula
Corydoras_davidsandsi	Ctenolabrus_rupestris
Corydoras_delphax	Cubiceps_baxteri
Corydoras_difluviatilis	Cubiceps_gracilis
Corydoras_diphyes	Cubiceps_paradoxus
Corydoras_duplicareus	Cubiceps_squamiceps
Corydoras_ehrhardti	Cybiosarda_elegans
Corydoras_elegans	Cyclopsetta_chittendeni
Corydoras_ellisae	Cyclopterus_lumpus
Corydoras_ephippifer	Cyclothone_acclinidens
Corydoras_eques	Cyclothone_microdon
Corydoras_filamentosus	Cyclothone_parapallida
Corydoras_flaveolus	Cyclothone_pseudopallida
Corydoras_fowleri	Cymatoceps_nasutus
Corydoras_garbei	Cymatogaster_aggregata
Corydoras_geoffroy	Cymolutes_praetextatus
Corydoras_geryi	Cymolutes_torquatus
Corydoras_gomezi	Cynoglossus_browni
Corydoras_gossei	Cynoglossus_canariensis
Corydoras_gracilis	Cynoglossus_semilaevis
Corydoras_griseus	Cynoglossus_senegalensis
Corydoras_guapore	Cynoglossus_zanzibarensis
Corydoras_guianensis	Cynoponticus_ferox
Corydoras_habrosus	Cynoscion_acoupa
Corydoras_haraldschultzi	Cynoscion_albus
Corydoras_hastatus	Cynoscion_analis
Corydoras_imitator	Cynoscion_arenarius
Corydoras_julii	Cynoscion_guatucupa
Corydoras_kanei	Cynoscion_jamaicensis
Corydoras_kristinae	Cynoscion_leiarchus
Corydoras_lacerdai	Cynoscion_microlepidotus
Corydoras_leopardus	Cynoscion_nebulosus
Corydoras_leucomelas	Cynoscion_nothus
Corydoras_loretoensis	Cynoscion_othonopterus
Corydoras_loxozonus	Cynoscion_parvipinnis
Corydoras_maculifer	Cynoscion_phoxocephalus
Corydoras_melanistius	Cynoscion_praedatorius
Corydoras_melanotaenia	Cynoscion_regalis
Corydoras_melini	Cynoscion_reticulatus
Corydoras_metae	Cynoscion_squamipinnis
Corydoras_multimaculatus	Cynoscion_striatus
Corydoras_nanus	Cynoscion_virescens
Corydoras_napoensis	Cynoscion_xanthulus
Corydoras_narcissus	Cypho_purpurascens
Corydoras_nattereri	Cyprinodon_bondi
Corydoras_nijsseni	Cypselurus_angusticeps
Corydoras_oiapoquensis	Cypselurus_callopterus
Corydoras_ornatus	Cypselurus_hexazona
Corydoras_osteocarus	Cypselurus_poecilopterus
Corydoras_oxyrhynchus	Cyttus_australis
Corydoras_paleatus	Cyttus_traversi
Corydoras_panda	Dacodraco_hunteri
Corydoras_pantanalensis	Dactylophora_nigricans
Corydoras_paragua	Dactyloptena_orientalis
Corydoras_pastazensis	Dactylopterus_volitans
Corydoras_polystictus	Dascyllus_albisella
Corydoras_potaroensis	Dascyllus_aruanus
Corydoras_pulcher	Dascyllus_carneus
Corydoras_punctatus	Dascyllus_flavicaudus
Corydoras_pygmaeus	Dascyllus_marginatus
Corydoras_rabauti	Dascyllus_melanurus
Corydoras_reticulatus	Dascyllus_reticulatus
Corydoras_reynoldsi	Dascyllus_trimaculatus
Corydoras_robineae	Dasycottus_setiger
Corydoras_robustus	Datnioides_polota
Corydoras_schwartzi	Davidijordania_lacertina
Corydoras_semiaquilus	Decapterus_akaadsi
Corydoras_septentrionalis	Decapterus_kurroides
Corydoras_serratus	Decapterus_macarellus
Corydoras_seussi	Decapterus_macrosoma
Corydoras_similis	Decapterus_maruadsi
Corydoras_simulatus	Decapterus_muroadsi
Corydoras_sipaliwini	Decapterus_punctatus
Corydoras_sodalis	Decapterus_russelli
Corydoras_solox	Decapterus_tabl
Corydoras_spilurus	Decodon_melasma
Corydoras_stenocephalus	Deltentosteus_collonianus
Corydoras_sterbai	Dendrochirus_biocellatus
Corydoras_treitlii	Dendrochirus_brachypterus
Corydoras_trilineatus	Dendrochirus_zebra
Corydoras_tukano	Dentex_abei
Corydoras_undulatus	Dentex_angolensis
Corydoras_virginiae	Dentex_canariensis
Corydoras_vittatus	Dentex_dentex
Corydoras_weitzmani	Dentex_gibbosus
Corydoras_zygatus	Dentex_macrophthalmus
Corynopoma_riisei	Dentex_maroccanus
Cottinella_boulengeri	Derichthys_serpentinus
Cottocomephorus_grewingkii	Dermatolepis_dermatolepis
Cottocomephorus_inermis	Dermatolepis_inermis
Cottus_asperrimus	Dermatolepis_striolata
Cottus_baileyi	Desmodema_lorum
Cottus_bairdii	Dexistes_rikuzenius
Cottus_beldingii	Diagramma_labiosum
Cottus_bendirei	Diagramma_picta
Cottus_caeruleomentum	Diancistrus_fuscus
Cottus_carolinae	Diaphus_dumerilii
Cottus_cognatus	Diaphus_effulgens
Cottus_confusus	Diaphus_gigas
Cottus_czerskii	Diaphus_luetkeni
Cottus_extensus	Diaphus_mollis
Cottus_girardi	Diaphus_perspicillatus
Cottus_gobio	Diaphus_theta
Cottus_greenei	Diaphus_watasei
Cottus_gulosus	Diapterus_auratus
Cottus_hubbsi	Diapterus_peruvianus
Cottus_hypselurus	Dibranchus_atlanticus
Cottus_klamathensis	Dicentrarchus_labrax
Cottus_leiopomus	Dicentrarchus_punctatus
Cottus_marginatus	Dichistius_capensis
Cottus_nozawae	Dicologlossa_cuneata
Cottus_paulus	Dicologlossa_hexophthalma
Cottus_perplexus	Dinolestes_lewini
Cottus_pitensis	Dinoperca_petersi
Cottus_poecilopus	Diodon_holocanthus
Cottus_pollux	Diodon_hystrix
Cottus_princeps	Diodon_liturosus
Cottus_reinii	Diplecogaster_bimaculata_bimaculata
Cottus_rhotheus	Diplectrum_formosum
Cottus_ricei	Diplectrum_maximum
Cottus_sibiricus	Diplectrum_pacificum
Couesius_plumbeus	Diplodus_annularis
Cranoglanis_bouderius	Diplodus_argenteus_argenteus
Craterocephalus_amniculus	Diplodus_bellottii
Craterocephalus_centralis	Diplodus_bermudensis
Craterocephalus_cuneiceps	Diplodus_capensis
Craterocephalus_dalhousiensis	Diplodus_cervinus_cervinus
Craterocephalus_eyresii	Diplodus_fasciatus
Craterocephalus_fluviatilis	Diplodus_holbrookii
Craterocephalus_gloveri	Diplodus_noct
Craterocephalus_helenae	Diplodus_prayensis
Craterocephalus_lentiginosus	Diplodus_puntazzo
Craterocephalus_marianae	Diplodus_sargus_cadenati
Craterocephalus_marjoriae	Diplodus_sargus_lineatus
Craterocephalus_munroi	Diplodus_sargus_sargus
Craterocephalus_nouhuysi	Diplodus_vulgaris
Craterocephalus_randi	Diplophos_taenia
Craterocephalus_stercusmuscarum_fulvus	Diploprion_bifasciatum
Craterocephalus_stercusmuscarum_stercusmuscarum	Diplospinus_multistriatus
Craterocephalus_stramineus	Diproctacanthus_xanthurus
Crenichthys_baileyi_baileyi	Dipterygonotus_balteatus
Crenicichla_alta	Diretmus_argenteus
Crenicichla_celidochilus	Dischistodus_chrysopoecilus
Crenicichla_compressiceps	Dischistodus_melanotus
Crenicichla_empheres	Dischistodus_perspicillatus
Crenicichla_geayi	Dischistodus_prosopotaenia
Crenicichla_iguassuensis	Dischistodus_pseudochrysopoecilus
Crenicichla_lenticulata	Discotrema_crinophilum
Crenicichla_lepidota	Discotrema_monogrammum
Crenicichla_lugubris	Dissostichus_eleginoides
Crenicichla_macrophthalma	Dissostichus_mawsoni
Crenicichla_menezesi	Ditrema_temminckii_pacificum
Crenicichla_minuano	Ditrema_temminckii_temminckii
Crenicichla_missioneira	Ditrema_viride
Crenicichla_multispinosa	Ditropichthys_storeri
Crenicichla_notophthalmus	Doederleinia_berycoides
Crenicichla_punctata	Dolicholagus_longirostris
Crenicichla_regani	Dolloidraco_longedorsalis
Crenicichla_reticulata	Doryrhamphus_dactyliophorus
Crenicichla_scottii	Doryrhamphus_excisus_excisus
Crenicichla_semifasciata	Draconetta_xenica
Crenicichla_sveni	Drepane_africana
Crenicichla_tendybaguassu	Drepane_punctata
Crenicichla_vittata	Drombus_kranjiensis
Crenicichla_wallacii	Drombus_ocyurus
Crossocheilus_burmanicus	Dysomma_anguillare
Crossocheilus_latius	Echelus_myrus
Crossocheilus_nigriloba	Echeneis_naucrates
Crossocheilus_reticulatus	Echeneis_neucratoides
Crossoloricaria_venezuelae	Echidna_leucotaenia
Cryptoheros_chetumalensis	Echidna_nebulosa
Cryptoheros_cutteri	Echidna_polyzona
Cryptoheros_myrnae	Echidna_xanthospilos
Cryptoheros_nanoluteus	Echiichthys_vipera
Cryptoheros_panamensis	Echinophryne_mitchellii
Cryptoheros_sajica	Echiodon_cryomargarites
Cryptoheros_septemfasciatus	Echiophis_punctifer
Cryptoheros_spilurus	Echiostoma_barbatum
Crystallaria_asprella	Ecsenius_bicolor
Ctenobrycon_hauxwellianus	Ecsenius_midas
Ctenochromis_horei	Elacatinus_atronasus
Ctenochromis_oligacanthus	Elacatinus_chancei
Ctenochromis_pectoralis	Elacatinus_digueti
Ctenochromis_polli	Elacatinus_dilepis
Ctenogobius_shufeldti	Elacatinus_evelynae
Ctenolucius_hujeta	Elacatinus_figaro
Ctenopharyngodon_idella	Elacatinus_gemmatus
Ctenopoma_acutirostre	Elacatinus_genie
Ctenopoma_kingsleyae	Elacatinus_horsti
Ctenopoma_muriei	Elacatinus_illecebrosus
Ctenopoma_nebulosum	Elacatinus_inornatus
Ctenopoma_nigropannosum	Elacatinus_janssi
Ctenopoma_ocellatum	Elacatinus_limbaughi
Ctenopoma_pellegrini	Elacatinus_lori
Ctenopoma_petherici	Elacatinus_louisae
Ctenops_nobilis	Elacatinus_macrodon
Cualac_tessellatus	Elacatinus_multifasciatus
Cubanichthys_pengelleyi	Elacatinus_nesiotes
Culaea_inconstans	Elacatinus_oceanops
Culter_alburnus	Elacatinus_pallens
Culter_oxycephaloides	Elacatinus_prochilos
Cunningtonia_longiventralis	Elacatinus_puncticulatus
Cyanocharax_alegretensis	Elacatinus_randalli
Cyanocharax_uruguayensis	Elacatinus_saucrus
Cyathopharynx_furcifer	Elacatinus_xanthiprora
Cycleptus_elongatus	Elassodiscus_caudatus
Cycleptus_meridionalis	Elassodiscus_tremebundus
Cyclocheilichthys_apogon	Elates_ransonnettii
Cyclocheilichthys_armatus	Eleginops_maclovinus
Cyclocheilichthys_janthochir	Eleginus_gracilis
Cyclocheilichthys_repasson	Eleutheronema_tetradactylum
Cyclopharynx_fwae	Elops_affinis
Cynopotamus_argenteus	Elops_hawaiensis
Cyphocottus_eurystomus	Elops_machnata
Cyphotilapia_frontosa	Elops_saurus
Cyprichromis_jumbo	Elops_smithi
Cyprichromis_leptosoma	Embassichthys_bathybius
Cyprichromis_microlepidotus	Embiotoca_jacksoni
Cyprichromis_pavo	Embiotoca_lateralis
Cyprichromis_zebra	Emmelichthys_nitidus_nitidus
Cyprichromis_zonatus	Enchelycore_anatina
Cyprinella_alvarezdelvillari	Enchelycore_carychroa
Cyprinella_analostana	Enchelynassa_canina
Cyprinella_bocagrande	Enchelyopus_cimbrius
Cyprinella_caerulea	Encrasicholina_heteroloba
Cyprinella_callisema	Engraulis_anchoita
Cyprinella_callistia	Engraulis_australis
Cyprinella_callitaenia	Engraulis_encrasicolus
Cyprinella_camura	Engraulis_eurystole
Cyprinella_chloristia	Engraulis_japonicus
Cyprinella_formosa	Engraulis_mordax
Cyprinella_galactura	Enophrys_bison
Cyprinella_garmani	Enoplosus_armatus
Cyprinella_gibbsi	Entelurus_aequoreus
Cyprinella_labrosa	Enypnias_aceras
Cyprinella_leedsi	Enypnias_seminudus
Cyprinella_lepida	Eopsetta_grigorjewi
Cyprinella_lutrensis	Eopsetta_jordani
Cyprinella_nivea	Epibulus_brevis
Cyprinella_panarcys	Epibulus_insidiator
Cyprinella_proserpina	Epigonus_constanciae
Cyprinella_pyrrhomelas	Epigonus_telescopus
Cyprinella_rutila	Epinephelus_adscensionis
Cyprinella_spiloptera	Epinephelus_aeneus
Cyprinella_trichroistia	Epinephelus_akaara
Cyprinella_venusta	Epinephelus_albomarginatus
Cyprinella_whipplei	Epinephelus_amblycephalus
Cyprinella_xaenura	Epinephelus_analogus
Cyprinella_xanthicara	Epinephelus_andersoni
Cyprinella_zanema	Epinephelus_areolatus
Cyprinion_kais	Epinephelus_awoara
Cyprinion_macrostomum	Epinephelus_bleekeri
Cyprinodon_albivelis	Epinephelus_bruneus
Cyprinodon_alvarezi	Epinephelus_caninus
Cyprinodon_atrorus	Epinephelus_chlorostigma
Cyprinodon_bifasciatus	Epinephelus_cifuentesi
Cyprinodon_bovinus	Epinephelus_clippertonensis
Cyprinodon_dearborni	Epinephelus_coeruleopunctatus
Cyprinodon_diabolis	Epinephelus_coioides
Cyprinodon_elegans	Epinephelus_corallicola
Cyprinodon_eximius	Epinephelus_costae
Cyprinodon_fontinalis	Epinephelus_cyanopodus
Cyprinodon_macrolepis	Epinephelus_daemelii
Cyprinodon_macularius	Epinephelus_diacanthus
Cyprinodon_maya	Epinephelus_drummondhayi
Cyprinodon_meeki	Epinephelus_epistictus
Cyprinodon_nazas	Epinephelus_fasciatomaculosus
Cyprinodon_nevadensis_nevadensis	Epinephelus_fasciatus
Cyprinodon_pachycephalus	Epinephelus_flavocaeruleus
Cyprinodon_pecosensis	Epinephelus_fuscoguttatus
Cyprinodon_pisteri	Epinephelus_goreensis
Cyprinodon_radiosus	Epinephelus_guttatus
Cyprinodon_rubrofluviatilis	Epinephelus_hexagonatus
Cyprinodon_veronicae	Epinephelus_howlandi
Cyprinus_carpio_carpio	Epinephelus_itajara
Cyprinus_multitaeniata	Epinephelus_labriformis
Cyrtocara_moorii	Epinephelus_lanceolatus
Dallia_pectoralis	Epinephelus_latifasciatus
Danio_aesculapii	Epinephelus_longispinis
Danio_albolineatus	Epinephelus_macrospilos
Danio_choprae	Epinephelus_maculatus
Danio_dangila	Epinephelus_malabaricus
Danio_erythromicron	Epinephelus_marginatus
Danio_kerri	Epinephelus_melanostigma
Danio_kyathit	Epinephelus_merra
Danio_margaritatus	Epinephelus_miliaris
Danio_nigrofasciatus	Epinephelus_morio
Danio_rerio	Epinephelus_morrhua
Danio_roseus	Epinephelus_multinotatus
Danionella_dracula	Epinephelus_ongus
Danionella_mirifica	Epinephelus_polyphekadion
Danionella_translucida	Epinephelus_quoyanus
Dario_dario	Epinephelus_radiatus
Dario_hysginon	Epinephelus_retouti
Dasyloricaria_filamentosa	Epinephelus_rivulatus
Dasyloricaria_tuyrensis	Epinephelus_sexfasciatus
Dekeyseria_scaphirhyncha	Epinephelus_spilotoceps
Delminichthys_adspersus	Epinephelus_stictus
Delminichthys_ghetaldii	Epinephelus_striatus
Delminichthys_jadovensis	Epinephelus_tauvina
Delminichthys_krbavensis	Epinephelus_trimaculatus
Deltistes_luxatus	Epinephelus_tukula
Delturus_parahybae	Epinephelus_undulatostriatus
Denariusa_bandata	Epinephelus_undulosus
Denticeps_clupeoides	Equulites_elongatus
Dermogenys_collettei	Equulites_laterofenestra
Dermogenys_pusilla	Equulites_leuciscus
Devario_aequipinnatus	Equulites_rivulatus
Devario_annandalei	Equulites_stercorarius
Devario_anomalus	Ernogrammus_hexagrammus
Devario_apogon	Erotelis_smaragdus
Devario_auropurpureus	Erythrocles_monodi
Devario_chrysotaeniatus	Erythrocles_schlegelii
Devario_devario	Esselenichthys_carli
Devario_kakhienensis	Etelis_oculatus
Devario_laoensis	Etroplus_suratensis
Devario_maetaengensis	Etropus_crossotus
Devario_malabaricus	Etropus_longimanus
Devario_pathirana	Etropus_microstomus
Devario_regina	Etrumeus_teres
Devario_shanensis	Etrumeus_whiteheadi
Dianema_longibarbis	Eubleekeria_jonesi
Dianema_urostriatum	Eubleekeria_splendens
Dimidiochromis_strigatus	Eucinostomus_argenteus
Dinotopterus_cunningtoni	Eucinostomus_gula
Dionda_argentosa	Eucinostomus_melanopterus
Dionda_diaboli	Euclichthys_polynemus
Dionda_episcopa	Eucyclogobius_newberryi
Dionda_melanops	Eugerres_plumieri
Dionda_nigrotaeniata	Euleptorhamphus_viridis
Dionda_serena	Eumicrotremus_derjugini
Diplomystes_nahuelbutaensis	Eumicrotremus_orbis
Diplotaxodon_greenwoodi	Eumicrotremus_spinosus
Diplotaxodon_macrops	Eurypharynx_pelecanoides
Diptychus_maculatus	Eustomias_filifer
Discocheilus_wui	Eustomias_furcifer
Discogobio_bismargaritus	Eustomias_jimcraddocki
Discogobio_brachyphysallidos	Eustomias_polyaster
Discogobio_laticeps	Eutaeniichthys_gilli
Discogobio_macrophysallidos	Euthynnus_affinis
Discogobio_tetrabarbatus	Euthynnus_alletteratus
Discogobio_yunnanensis	Eutrigla_gurnardus
Discolabeo_wuluoheensis	Evermannella_indica
Distichodus_affinis	Evermannichthys_metzelaari
Distichodus_decemmaculatus	Eviota_guttata
Distichodus_fasciolatus	Eviota_prasina
Distichodus_hypostomatus	Evorthodus_minutus
Distichodus_lusosso	Evynnis_japonica
Distichodus_notospilus	Evynnis_tumifrons
Distichodus_sexfasciatus	Exocoetus_monocirrhus
Distoechodon_tumirostris	Exocoetus_obtusirostris
Doraops_zuloagai	Exocoetus_peruvianus
Doras_carinatus	Exocoetus_volitans
Doras_micropoeus	Exyrias_puntang
Doras_punctatus	Facciolella_gilbertii
Economidichthys_pygmaeus	Favonigobius_lateralis
Ectodus_descampsii	Favonigobius_reichei
Edelia_vittata	Fistularia_commersonii
Eirmotus_octozona	Fistularia_corneta
Elassoma_alabamae	Fistularia_petimba
Elassoma_boehlkei	Flagellostomias_boureei
Elassoma_evergladei	Floridichthys_carpio
Elassoma_gilberti	Fodiator_acutus
Elassoma_okefenokee	Fodiator_rostratus
Elassoma_zonatum	Forcipiger_flavissimus
Electrophorus_electricus	Forcipiger_longirostris
Eleotris_picta	Forsterygion_lapillum
Eleotris_pisonis	Fowleria_aurita
Ellopostoma_mystax	Freemanichthys_thompsoni
Elopichthys_bambusa	Fundulus_bermudae
Enneacanthus_chaetodon	Fundulus_jenkinsi
Enneacanthus_gloriosus	Fundulus_luciae
Enneacanthus_obesus	Fundulus_majalis
Epalzeorhynchos_bicolor	Fundulus_pulvereus
Epalzeorhynchos_frenatus	Fundulus_similis
Epalzeorhynchos_kalopterus	Gadella_jordani
Epapterus_dispilurus	Gadiculus_argenteus_argenteus
Epiplatys_chaperi	Gadomus_colletti
Epiplatys_maeseni	Gadomus_dispar
Epiplatys_multifasciatus	Gadus_macrocephalus
Epiplatys_roloffi	Gadus_morhua
Epiplatys_sexfasciatus_sexfasciatus	Gadus_ogac
Epiplatys_singa	Gaidropsarus_argentatus
Eremichthys_acros	Gaidropsarus_biscayensis
Eretmodus_cyanostictus	Gaidropsarus_ensis
Erimonax_monachus	Gaidropsarus_mediterraneus
Erimystax_cahni	Galeichthys_ater
Erimystax_dissimilis	Galeichthys_peruvianus
Erimystax_harryi	Gambusia_rhizophorae
Erimystax_insignis	Gasterochisma_melampus
Erimyzon_oblongus	Gasterosteus_wheatlandi
Erimyzon_sucetta	Gavialiceps_taeniola
Erimyzon_tenuis	Gazza_achlamys
Erromyzon_sinensis	Gazza_minuta
Esomus_ahli	Gazza_rhombea
Esomus_caudiocellatus	Gazza_squamiventralis
Esomus_danricus	Gempylus_serpens
Esomus_longimanus	Genicanthus_lamarck
Esomus_metallicus	Genicanthus_melanospilos
Esox_americanus_americanus	Genidens_barbus
Esox_americanus_vermiculatus	Genidens_genidens
Esox_lucius	Genidens_machadoi
Esox_masquinongy	Genidens_planifrons
Esox_niger	Genyatremus_luteus
Esox_reichertii	Genypterus_blacodes
Etheostoma_acuticeps	Genypterus_capensis
Etheostoma_aquali	Genypterus_maculatus
Etheostoma_asprigene	Gephyroberyx_darwinii
Etheostoma_atripinne	Gerlachea_australis
Etheostoma_baileyi	Gerres_argyreus
Etheostoma_barbouri	Gerres_cinereus
Etheostoma_barrenense	Gerres_equulus
Etheostoma_basilare	Gerres_erythrourus
Etheostoma_bellator	Gerres_filamentosus
Etheostoma_bellum	Gerres_macracanthus
Etheostoma_bison	Gerres_phaiya
Etheostoma_blennioides	Gibbonsia_elegans
Etheostoma_blennius	Gigantactis_vanhoeffeni
Etheostoma_brevirostrum	Gigantura_chuni
Etheostoma_burri	Gigantura_indica
Etheostoma_caeruleum	Gillellus_semicinctus
Etheostoma_camurum	Gillichthys_mirabilis
Etheostoma_cervus	Gillichthys_seta
Etheostoma_chermocki	Ginsburgellus_novemlineatus
Etheostoma_chienense	Girella_leonina
Etheostoma_chlorobranchium	Girella_mezina
Etheostoma_chlorosoma	Girella_nigricans
Etheostoma_chuckwachatte	Girella_punctata
Etheostoma_cinereum	Glaucosoma_buergeri
Etheostoma_collettei	Glaucosoma_hebraicum
Etheostoma_collis	Glaucosoma_magnificum
Etheostoma_colorosum	Glaucosoma_scapulare
Etheostoma_coosae	Glyptocephalus_cynoglossus
Etheostoma_corona	Glyptocephalus_stelleri
Etheostoma_crossopterum	Glyptocephalus_zachirus
Etheostoma_denoncourti	Gnathanacanthus_goetzeei
Etheostoma_derivativum	Gnathanodon_speciosus
Etheostoma_ditrema	Gnathodentex_aureolineatus
Etheostoma_douglasi	Gnatholepis_anjerensis
Etheostoma_duryi	Gnatholepis_cauerensis_cauerensis
Etheostoma_edwini	Gnatholepis_thompsoni
Etheostoma_etnieri	Gnathophis_longicauda
Etheostoma_etowahae	Gnathophis_nystromi_ginanago
Etheostoma_euzonum	Gnathophis_nystromi_nystromi
Etheostoma_exile	Gobiesox_barbatulus
Etheostoma_flabellare	Gobiesox_maeandricus
Etheostoma_flavum	Gobiesox_rhessodon
Etheostoma_fonticola	Gobiodon_acicularis
Etheostoma_forbesi	Gobiodon_axillaris
Etheostoma_fragi	Gobiodon_brochus
Etheostoma_fusiforme	Gobiodon_ceramensis
Etheostoma_gracile	Gobiodon_citrinus
Etheostoma_histrio	Gobiodon_heterospilos
Etheostoma_inscriptum	Gobiodon_histrio
Etheostoma_jordani	Gobiodon_okinawae
Etheostoma_juliae	Gobiodon_quinquestrigatus
Etheostoma_kanawhae	Gobiodon_reticulatus
Etheostoma_kantuckeense	Gobiodon_rivulatus
Etheostoma_kennicotti	Gobiodon_unicolor
Etheostoma_lachneri	Gobionotothen_acuta
Etheostoma_lawrencei	Gobionotothen_gibberifrons
Etheostoma_longimanum	Gobiosoma_bosc
Etheostoma_luteovinctum	Gobiosoma_chiquita
Etheostoma_lynceum	Gobiosoma_ginsburgi
Etheostoma_maculatum	Gobiosoma_hildebrandi
Etheostoma_mariae	Gobiosoma_homochroma
Etheostoma_microlepidum	Gobiosoma_nudum
Etheostoma_microperca	Gobiosoma_paradoxum
Etheostoma_moorei	Gobiosoma_robustum
Etheostoma_neopterum	Gobiosoma_spilotum
Etheostoma_nianguae	Gobius_auratus
Etheostoma_nigripinne	Gobius_bucchichi
Etheostoma_nigrum	Gobius_cobitis
Etheostoma_obeyense	Gobius_couchi
Etheostoma_occidentale	Gobius_cruentatus
Etheostoma_olivaceum	Gobius_fallax
Etheostoma_olmstedi	Gobius_geniporus
Etheostoma_oophylax	Gobius_niger
Etheostoma_osburni	Gobius_paganellus
Etheostoma_parvipinne	Gobius_vittatus
Etheostoma_percnurum	Gobius_xanthocephalus
Etheostoma_perlongum	Gobiusculus_flavescens
Etheostoma_planasaxatile	Gobulus_birdsongi
Etheostoma_podostemone	Gomphosus_caeruleus
Etheostoma_proeliare	Gomphosus_varius
Etheostoma_pseudovulatum	Goniistius_ephippium
Etheostoma_punctulatum	Goniistius_fuscus
Etheostoma_pyrrhogaster	Goniistius_gibbosus
Etheostoma_radiosum	Goniistius_plessisi
Etheostoma_rafinesquei	Goniistius_quadricornis
Etheostoma_ramseyi	Goniistius_spectabilis
Etheostoma_raneyi	Goniistius_vestitus
Etheostoma_rubrum	Goniistius_vittatus
Etheostoma_rufilineatum	Goniistius_zebra
Etheostoma_rupestre	Goniistius_zonatus
Etheostoma_sagitta	Gonorynchus_abbreviatus
Etheostoma_saludae	Gonorynchus_forsteri
Etheostoma_sanguifluum	Gonorynchus_greyi
Etheostoma_scotti	Gonostoma_elongatum
Etheostoma_serrifer	Gonostoma_longipinnis
Etheostoma_simoterum	Gouania_willdenowi
Etheostoma_smithi	Gracila_albomarginata
Etheostoma_spectabile	Gramma_loreto
Etheostoma_squamiceps	Grammatorcynus_bicarinatus
Etheostoma_stigmaeum	Grammatorcynus_bilineatus
Etheostoma_striatulum	Grammatostomias_flagellibarba
Etheostoma_susanae	Grammicolepis_brachiusculus
Etheostoma_swannanoa	Grammistes_sexlineatus
Etheostoma_tallapoosae	Grammoplites_scaber
Etheostoma_tecumsehi	Graus_nigra
Etheostoma_tennesseense	Guavina_micropus
Etheostoma_tetrazonum	Gunnellichthys_pleurotaenia
Etheostoma_thalassinum	Gymnapistes_marmoratus
Etheostoma_tippecanoe	Gymnelopsis_ochotensis
Etheostoma_tuscumbia	Gymnelus_hemifasciatus
Etheostoma_variatum	Gymnelus_viridis
Etheostoma_virgatum	Gymnocaesio_gymnoptera
Etheostoma_vitreum	Gymnocanthus_detrisus
Etheostoma_vulneratum	Gymnocanthus_herzensteini
Etheostoma_wapiti	Gymnocranius_elongatus
Etheostoma_whipplei	Gymnocranius_grandoculis
Etheostoma_zonale	Gymnocranius_griseus
Etheostoma_zonistium	Gymnocrotaphus_curvidens
Etia_nguti	Gymnodraco_acuticeps
Etroplus_canarensis	Gymnomuraena_zebra
Etroplus_maculatus	Gymnosarda_unicolor
Euchilichthys_dybowskii	Gymnoscopelus_nicholsi
Euchiloglanis_davidi	Gymnothorax_afer
Eugnathogobius_oligactis	Gymnothorax_albimarginatus
Eutropiichthys_vacha	Gymnothorax_bacalladoi
Exodon_paradoxus	Gymnothorax_berndti
Exoglossum_laurae	Gymnothorax_buroensis
Exoglossum_maxillingua	Gymnothorax_castaneus
Exostoma_labiatum	Gymnothorax_chilospilus
Farlowella_nattereri	Gymnothorax_eurostus
Farlowella_oxyrryncha	Gymnothorax_favagineus
Farlowella_platorynchus	Gymnothorax_fimbriatus
Fenerbahce_formosus	Gymnothorax_flavimarginatus
Fluviphylax_pygmaeus	Gymnothorax_griseus
Foerschichthys_flavipinnis	Gymnothorax_hepaticus
Folifer_brevifilis	Gymnothorax_isingteena
Formosania_fascicauda	Gymnothorax_javanicus
Formosania_lacustre	Gymnothorax_kidako
Formosania_stigmata	Gymnothorax_maderensis
Fugu_orbimaculatus	Gymnothorax_margaritophorus
Fundulopanchax_amieti	Gymnothorax_melatremus
Fundulopanchax_batesii	Gymnothorax_meleagris
Fundulopanchax_cinnamomeus	Gymnothorax_miliaris
Fundulopanchax_fallax	Gymnothorax_minor
Fundulopanchax_filamentosus	Gymnothorax_moringa
Fundulopanchax_gardneri_gardneri	Gymnothorax_ocellatus
Fundulopanchax_gularis	Gymnothorax_pictus
Fundulopanchax_mirabilis	Gymnothorax_polygonius
Fundulopanchax_ndianus	Gymnothorax_polyuranodon
Fundulopanchax_oeseri	Gymnothorax_prasinus
Fundulopanchax_robertsoni	Gymnothorax_prionodon
Fundulopanchax_scheeli	Gymnothorax_pseudothyrsoideus
Fundulopanchax_sjostedti	Gymnothorax_reevesii
Fundulopanchax_walkeri	Gymnothorax_reticularis
Fundulus_blairae	Gymnothorax_richardsonii
Fundulus_catenatus	Gymnothorax_rueppellii
Fundulus_chrysotus	Gymnothorax_saxicola
Fundulus_cingulatus	Gymnothorax_steindachneri
Fundulus_confluentus	Gymnothorax_undulatus
Fundulus_diaphanus_diaphanus	Gymnothorax_unicolor
Fundulus_dispar	Gymnothorax_vicinus
Fundulus_escambiae	Gymnothorax_zonipectis
Fundulus_euryzonus	Gyrinomimus_bruuni
Fundulus_grandis	Gyrinomimus_grahami
Fundulus_julisia	Gyrinomimus_myersi
Fundulus_kansae	Hadropareia_middendorffii
Fundulus_lima	Haemulon_album
Fundulus_lineolatus	Haemulon_aurolineatum
Fundulus_notatus	Haemulon_bonariense
Fundulus_nottii	Haemulon_boschmae
Fundulus_olivaceus	Haemulon_carbonarium
Fundulus_rathbuni	Haemulon_chrysargyreum
Fundulus_relictus	Haemulon_flaviguttatum
Fundulus_rubrifrons	Haemulon_flavolineatum
Fundulus_sciadicus	Haemulon_macrostomum
Fundulus_seminolis	Haemulon_maculicauda
Fundulus_stellifer	Haemulon_melanurum
Fundulus_zebrinus	Haemulon_parra
Gadopsis_bispinosus	Haemulon_plumierii
Gadopsis_marmoratus	Haemulon_sciurus
Gagata_cenia	Haemulon_scudderii
Galaxias_anomalus	Haemulon_sexfasciatum
Galaxias_auratus	Haemulon_squamipinna
Galaxias_cobitinis	Haemulon_steindachneri
Galaxias_depressiceps	Haemulon_striatum
Galaxias_divergens	Halargyreus_johnsonii
Galaxias_eldoni	Haletta_semifasciata
Galaxias_fontanus	Halichoeres_argus
Galaxias_gollumoides	Halichoeres_bathyphilus
Galaxias_johnstoni	Halichoeres_binotopsis
Galaxias_maculatus	Halichoeres_biocellatus
Galaxias_neocaledonicus	Halichoeres_bivittatus
Galaxias_olidus	Halichoeres_brasiliensis
Galaxias_parvus	Halichoeres_brownfieldi
Galaxias_paucispondylus	Halichoeres_burekae
Galaxias_prognathus	Halichoeres_chierchiae
Galaxias_pullus	Halichoeres_chloropterus
Galaxias_vulgaris	Halichoeres_chrysus
Galaxias_zebratus	Halichoeres_cyanocephalus
Galaxiella_munda	Halichoeres_dispilus
Galaxiella_nigrostriata	Halichoeres_garnoti
Galaxiella_pusilla	Halichoeres_hartzfeldii
Galeichthys_feliceps	Halichoeres_hortulanus
Galeocharax_knerii	Halichoeres_insularis
Gambusia_affinis	Halichoeres_lapillus
Gambusia_atrora	Halichoeres_leucoxanthus
Gambusia_eurystoma	Halichoeres_leucurus
Gambusia_geiseri	Halichoeres_maculipinna
Gambusia_heterochir	Halichoeres_margaritaceus
Gambusia_hispaniolae	Halichoeres_marginatus
Gambusia_holbrooki	Halichoeres_melanotis
Gambusia_hurtadoi	Halichoeres_melanurus
Gambusia_luma	Halichoeres_melasmapomus
Gambusia_manni	Halichoeres_miniatus
Gambusia_marshi	Halichoeres_nebulosus
Gambusia_melapleura	Halichoeres_nicholsi
Gambusia_nicaraguensis	Halichoeres_nigrescens
Gambusia_panuco	Halichoeres_notospilus
Gambusia_punctata	Halichoeres_ornatissimus
Gambusia_sexradiata	Halichoeres_papilionaceus
Gambusia_vittata	Halichoeres_pictus
Gambusia_wrayi	Halichoeres_podostigma
Gambusia_yucatana	Halichoeres_poeyi
Garmanella_pulchra	Halichoeres_prosopeion
Garra_annandalei	Halichoeres_radiatus
Garra_barreimiae_barreimiae	Halichoeres_richmondi
Garra_cambodgiensis	Halichoeres_rubrovirens
Garra_ceylonensis	Halichoeres_sazimai
Garra_congoensis	Halichoeres_scapularis
Garra_cryptonemus	Halichoeres_semicinctus
Garra_dembecha	Halichoeres_socialis
Garra_fasciacauda	Halichoeres_solorensis
Garra_flavatra	Halichoeres_trimaculatus
Garra_fuliginosa	Halieutichthys_aculeatus
Garra_gotyla_gotyla	Haliichthys_taeniophorus
Garra_gravelyi	Halobatrachus_didactylus
Garra_imberba	Halosauropsis_macrochir
Garra_kempi	Hapalogenys_mucronatus
Garra_makiensis	Hapalogenys_nigripinnis
Garra_micropulvinus	Harengula_jaguana
Garra_mirofrontis	Harpadon_microchir
Garra_orientalis	Harpagifer_antarcticus
Garra_regressus	Harpagifer_kerguelensis
Garra_rufa	Helicolenus_avius
Garra_spilota	Helicolenus_dactylopterus_dactylopterus
Garra_tana	Helicolenus_hilgendorfii
Garra_tengchongensis	Helicolenus_lengerichi
Garra_variabilis	Hemanthias_leptus
Gasteropelecus_maculatus	Hemanthias_peruanus
Gasteropelecus_sternicla	Hemanthias_signifer
Gastromyzon_ctenocephalus	Hemiarius_dioctes
Gastromyzon_lepidogaster	Hemiarius_sona
Genyomyrus_donnyi	Hemicaranx_leucurus
Geophagus_abalios	Hemicaranx_zelotes
Geophagus_argyrostictus	Hemieleotris_latifasciata
Geophagus_brasiliensis	Hemiglyphidodon_plagiometopon
Geophagus_dicrozoster	Hemigymnus_fasciatus
Geophagus_grammepareius	Hemigymnus_melapterus
Geophagus_harreri	Hemilepidotus_gilberti
Geophagus_megasema	Hemilepidotus_hemilepidotus
Geophagus_proximus	Hemilepidotus_jordani
Geophagus_steindachneri	Hemilepidotus_spinosus
Geophagus_surinamensis	Hemilepidotus_zapus
Geophagus_taeniopareius	Hemiramphus_balao
Gila_alvordensis	Hemiramphus_brasiliensis
Gila_atraria	Hemiramphus_far
Gila_bicolor	Hemitaurichthys_polylepis
Gila_boraxobius	Hemitaurichthys_thompsoni
Gila_coerulea	Hemitaurichthys_zoster
Gila_conspersa	Hemitripterus_americanus
Gila_cypha	Hemitripterus_villosus
Gila_ditaenia	Heniochus_acuminatus
Gila_nigra	Heniochus_chrysostomus
Gila_nigrescens	Heniochus_diphreutes
Gila_orcuttii	Heniochus_monoceros
Gila_pandora	Heniochus_pleurotaenia
Gila_robusta	Heniochus_singularius
Gilchristella_aestuaria	Heniochus_varius
Girardinichthys_multiradiatus	Hermosilla_azurea
Girardinichthys_viviparus	Heteroconger_hassi
Girardinus_creolus	Heteromycteris_japonicus
Girardinus_denticulatus	Heterophotus_ophistoma
Girardinus_falcatus	Heteropriacanthus_cruentatus
Girardinus_metallicus	Heterostichus_rostratus
Girardinus_microdactylus	Hexagrammos_agrammus
Girardinus_uninotatus	Hexagrammos_decagrammus
Glaridoglanis_andersonii	Hexagrammos_lagocephalus
Glossolepis_incisus	Hexagrammos_octogrammus
Glossolepis_multisquamata	Hexagrammos_otakii
Glossolepis_ramuensis	Hexagrammos_stelleri
Glyptosternon_maculatum	Hexanematichthys_sagor
Glyptothorax_annandalei	Himantolophus_albinares
Glyptothorax_brevipinnis	Himantolophus_appelii
Glyptothorax_cavia	Himantolophus_groenlandicus
Glyptothorax_dakpathari	Himantolophus_sagamius
Glyptothorax_davissinghi	Hime_japonica
Glyptothorax_fokiensis	Hippichthys_penicillus
Glyptothorax_garhwali	Hippocampus_abdominalis
Glyptothorax_granulus	Hippocampus_algiricus
Glyptothorax_ngapang	Hippocampus_angustus
Glyptothorax_sinensis	Hippocampus_barbouri
Glyptothorax_trilineatus	Hippocampus_bargibanti
Glyptothorax_ventrolineatus	Hippocampus_breviceps
Gnathocharax_steindachneri	Hippocampus_camelopardalis
Gnathochromis_permaxillaris	Hippocampus_capensis
Gnathochromis_pfefferi	Hippocampus_comes
Gnatholebias_zonatus	Hippocampus_coronatus
Gnathonemus_petersii	Hippocampus_erectus
Gnathopogon_elongatus	Hippocampus_fisheri
Gnathopogon_herzensteini	Hippocampus_fuscus
Gnathopogon_imberbis	Hippocampus_guttulatus
Gnathopogon_nicholsi	Hippocampus_hippocampus
Gnathopogon_strigatus	Hippocampus_ingens
Gobio_banarescui	Hippocampus_kelloggi
Gobio_coriparoides	Hippocampus_kuda
Gobio_cynocephalus	Hippocampus_mohnikei
Gobio_gobio	Hippocampus_patagonicus
Gobio_huanghensis	Hippocampus_queenslandicus
Gobio_soldatovi	Hippocampus_reidi
Gobiobotia_abbreviata	Hippocampus_sindonis
Gobiobotia_filifer	Hippocampus_spinosissimus
Gobiobotia_homalopteroidea	Hippocampus_trimaculatus
Gobiobotia_longibarba	Hippocampus_whitei
Gobiocichla_ethelwynnae	Hippocampus_zosterae
Gobiocichla_wonderi	Hippoglossina_oblonga
Gobiocypris_rarus	Hippoglossoides_dubius
Gobiomorphus_basalis	Hippoglossoides_elassodon
Gobiomorphus_breviceps	Hippoglossoides_platessoides
Gobiomorphus_coxii	Hippoglossoides_robustus
Gobiopterus_brachypterus	Hippoglossus_hippoglossus
Goeldiella_eques	Hippoglossus_stenolepis
Gogangra_viridescens	Hipposcarus_longiceps
Gogo_arcuatus	Hirundichthys_affinis
Goodea_atripinnis	Hirundichthys_albimaculatus
Goodea_gracilis	Hirundichthys_marginatus
Grammatotria_lemairii	Hirundichthys_rondeletii
Greenwoodochromis_bellcrossi	Hirundichthys_speculiger
Greenwoodochromis_christyi	Histiobranchus_bathybius
Guianacara_owroewefi	Histiodraco_velifer
Guianacara_stergiosi	Holacanthus_bermudensis
Gymnallabes_typus	Holacanthus_ciliaris
Gymnarchus_niloticus	Holacanthus_limbaughi
Gymnocephalus_baloni	Holacanthus_passer
Gymnocephalus_cernua	Holacanthus_tricolor
Gymnocephalus_schraetser	Holocentrus_adscensionis
Gymnocorymbus_ternetzi	Hologymnosus_annulatus
Gymnocypris_chilianensis	Hologymnosus_doliatus
Gymnocypris_eckloni	Hoplichthys_citrinus
Gymnocypris_namensis	Hoplolatilus_purpureus
Gymnocypris_potanini	Hoplostethus_atlanticus
Gymnocypris_przewalskii	Hoplostethus_mediterraneus_mediterraneus
Gymnocypris_waddellii	Hoplunnis_tenuis
Gymnodiptychus_dybowskii	Hozukius_emblemarius
Gymnodiptychus_integrigymnatus	Hygophum_benoiti
Gymnodiptychus_pachycheilus	Hygophum_hygomii
Gymnogeophagus_balzanii	Hygophum_proximum
Gymnogeophagus_gymnogenys	Hymenocephalus_italicus
Gymnogeophagus_labiatus	Hymenocephalus_longiceps
Gymnogeophagus_meridionalis	Hymenocephalus_striatissimus_striatissimus
Gymnogeophagus_rhabdotus	Hyperlophus_vittatus
Gymnogeophagus_setequedas	Hyperoglyphe_japonica
Gymnogobius_isaza	Hyperoplus_lanceolatus
Gymnogobius_urotaenia	Hyperprosopon_anale
Gymnotus_anguillaris	Hyperprosopon_argenteum
Gymnotus_arapaima	Hypoatherina_harringtonensis
Gymnotus_carapo	Hypoatherina_temminckii
Gymnotus_cataniapo	Hypoatherina_tsurugae
Gymnotus_coatesi	Hypomesus_japonicus
Gymnotus_coropinae	Hypoplectrus_aberrans
Gymnotus_curupira	Hypoplectrus_chlorurus
Gymnotus_cylindricus	Hypoplectrus_gemma
Gymnotus_javari	Hypoplectrus_gummigutta
Gymnotus_jonasi	Hypoplectrus_guttavarius
Gymnotus_maculosus	Hypoplectrus_indigo
Gymnotus_mamiraua	Hypoplectrus_nigricans
Gymnotus_obscurus	Hypoplectrus_puella
Gymnotus_pantherinus	Hypoplectrus_unicolor
Gymnotus_pedanopterus	Hypoptychus_dybowskii
Gymnotus_stenoleucus	Hyporhamphus_melanochir
Gymnotus_tigre	Hyporhamphus_quoyi
Gymnotus_ucamara	Hyporhamphus_sajori
Gymnotus_varzea	Hyporhamphus_unifasciatus
Gyrinocheilus_aymonieri	Hyporthodus_acanthistius
Gyrinocheilus_pennocki	Hyporthodus_ergastularius
Gyrinocheilus_pustulosus	Hyporthodus_exsul
Haemomaster_venezuelae	Hyporthodus_flavolimbatus
Hampala_bimaculata	Hyporthodus_haifensis
Hampala_macrolepidota	Hyporthodus_mystacinus
Haplochromis_azureus	Hyporthodus_nigritus
Haplochromis_brownae	Hyporthodus_niphobles
Haplochromis_degeni	Hyporthodus_niveatus
Haplochromis_ishmaeli	Hyporthodus_octofasciatus
Haplochromis_maculipinna	Hyporthodus_quernus
Haplochromis_nyererei	Hyporthodus_septemfasciatus
Haplochromis_paludinosus	Hypsagonus_quadricornis
Haplochromis_phytophagus	Hypsoblennius_hentz
Haplochromis_piceatus	Hypsopsetta_guttulata
Haplochromis_pyrrhocephalus	Hypsurus_caryi
Haplochromis_rudolfianus	Hypsypops_rubicundus
Haplochromis_simpsoni	Icelinus_borealis
Haplochromis_squamipinnis	Icelinus_burchami
Haplochromis_velifer	Icelinus_cavifrons
Haplotaxodon_microlepis	Icelinus_filamentosus
Haplotaxodon_trifasciatus	Icelinus_fimbriatus
Harttia_guianensis	Icelinus_oculatus
Hasemania_nana	Icelinus_quadriseriatus
Hatcheria_macraei	Icelinus_tenuis
Helicophagus_leptorhynchus	Icelus_cataphractus
Helicophagus_typus	Ichthyapus_ophioneus
Helicophagus_waandersii	Ichthyococcus_ovatus
Helostoma_temminkii	Icichthys_lockingtoni
Hemiancistrus_aspidolepis	Icosteus_aenigmaticus
Hemiancistrus_hammarlundi	Idiacanthus_antrostomus
Hemiancistrus_maracaiboensis	Idiacanthus_fasciola
Hemiarius_stormii	Idiotropiscis_lumnitzeri
Hemibagrus_guttatus	Ijimaia_antillarum
Hemibagrus_macropterus	Ilisha_elongata
Hemibagrus_nemurus	Ilyophis_brunneus
Hemibagrus_wyckioides	Inermia_vittata
Hemibarbus_labeo	Iniistius_aneitensis
Hemibarbus_longibarbis	Inimicus_japonicus
Hemibarbus_longirostris	Inimicus_sinensis
Hemibarbus_maculatus	Iracundus_signifer
Hemibarbus_medius	Iso_rhothophilus
Hemibarbus_mylodon	Isopisthus_remifer
Hemibarbus_umbrifer	Isopsetta_isolepis
Hemibates_stenosoma	Istiophorus_albicans
Hemibrycon_beni	Istiophorus_platypterus
Hemichromis_bimaculatus	Jenkinsia_lamprotaenia
Hemichromis_elongatus	Johnius_belangerii
Hemichromis_fasciatus	Johnius_borneensis
Hemichromis_guttatus	Johnius_dussumieri
Hemiculter_bleekeri	Johnrandallia_nigrirostris
Hemiculter_leucisculus	Jordania_zonope
Hemiculter_lucidus	Kali_macrura
Hemiculterella_macrolepis	Kareius_bicoloratus
Hemidoras_morrisi	Kasatkia_seigeli
Hemidoras_stenopeltis	Kathetostoma_canaster
Hemigrammocharax_machadoi	Kathetostoma_giganteum
Hemigrammocharax_multifasciatus	Katsuwonus_pelamis
Hemigrammocypris_rasborella	Kaupichthys_hyoproroides
Hemigrammopetersius_barnardi	Kaupichthys_nuchalis
Hemigrammus_bleheri	Kaupus_costatus
Hemigrammus_erythrozonus	Kestratherina_brevirostris
Hemigrammus_rodwayi	Kestratherina_esox
Hemimyzon_abbreviata	Konosirus_punctatus
Hemimyzon_formosanus	Koumansetta_hectori
Hemimyzon_taitungensis	Kryptolebias_marmoratus
Hemiodontichthys_acipenserinus	Kuhlia_mugil
Hemiodus_gracilis	Kuiterichthys_furcipilis
Hemipsilichthys_gobio	Kurtus_gulliveri
Hemipsilichthys_nimius	Kyphosus_analogus
Hemipsilichthys_papillatus	Kyphosus_cinerascens
Hemirhamphodon_pogonognathus	Kyphosus_vaigiensis
Hemisalanx_brachyrostralis	Labrichthys_unilineatus
Hemisilurus_mekongensis	Labrisomus_multiporosus
Hemisilurus_moolenburghi	Labrisomus_nuchipinnis
Hemistichodus_vaillanti	Labroides_bicolor
Hemitremia_flammea	Labroides_dimidiatus
Henicorhynchus_lineatus	Labroides_rubrolabiatus
Henicorhynchus_lobatus	Labropsis_australis
Henicorhynchus_siamensis	Labrus_bergylta
Henonemus_punctatus	Labrus_merula
Hepsetus_odoe	Labrus_mixtus
Herichthys_bartoni	Lachnolaimus_maximus
Herichthys_carpintis	Lactophrys_bicaudalis
Herichthys_cyanoguttatus	Lactoria_diaphana
Herichthys_deppii	Laemonema_barbatulum
Herichthys_labridens	Laemonema_goodebeanorum
Herichthys_minckleyi	Laemonema_longipes
Herichthys_pantostictus	Laeops_kitaharae
Herichthys_steindachneri	Lagocephalus_gloveri
Herichthys_tamasopoensis	Lagocephalus_inermis
Heroina_isonycterina	Lagocephalus_laevigatus
Heros_efasciatus	Lagocephalus_lagocephalus_lagocephalus
Heros_severus	Lagocephalus_lunaris
Herzensteinia_microcephalus	Lagocephalus_sceleratus
Hesperoleucus_symmetricus	Lagocephalus_wheeleri
Heterandria_bimaculata	Lagodon_rhomboides
Heterandria_formosa	Lampadena_luminosa
Heterandria_jonesii	Lampadena_urophaos_urophaos
Heterobranchus_bidorsalis	Lampanyctodes_hectoris
Heterobranchus_boulengeri	Lampanyctus_festivus
Heterobranchus_isopterus	Lampanyctus_macdonaldi
Heterobranchus_longifilis	Lampanyctus_tenuiformis
Heterochromis_multidens	Lampichthys_procerus
Heterophallus_milleri	Lampris_guttatus
Heterophallus_rachovii	Lampris_immaculatus
Heteropneustes_fossilis	Lamprogrammus_shcherbachevi
Heteropneustes_microps	Lappanella_fasciata
Heterotis_niloticus	Larabicus_quadrilineatus
Hiodon_alosoides	Larimichthys_crocea
Hippopotamyrus_ansorgii	Larimichthys_polyactis
Hippopotamyrus_discorhynchus	Larimus_fasciatus
Hippopotamyrus_longilateralis	Lateolabrax_latus
Hippopotamyrus_pictus	Latridopsis_ciliaris
Hippopotamyrus_szaboi	Latridopsis_forsteri
Hippopotamyrus_wilverthi	Latris_lineata
Hisonotus_leucofrenatus	Latropiscis_purpurissatus
Homaloptera_leonardi	Leiocottus_hirundo
Homaloptera_parclitella	Leiognathus_aureus
Homaloptera_smithi	Leiognathus_daura
Homaloptera_zollingeri	Leiognathus_dussumieri
Homodiaetus_anisitsi	Leiognathus_equulus
Hongshuia_microstomatus	Leiognathus_fasciatus
Hongshuia_paoli	Leiognathus_lineolatus
Hoplarchus_psittacus	Leiognathus_longispinis
Hoplomyzon_sexpapilostoma	Leiognathus_panayensis
Hoplosternum_littorale	Leiognathus_robustus
Horabagrus_nigricollaris	Leiostomus_xanthurus
Horadandia_atukorali	Lepadogaster_candolii
Hubbsina_turneri	Lepadogaster_lepadogaster
Hucho_bleekeri	Lepidion_capensis
Hucho_hucho	Lepidion_ensiferus
Hyalobagrus_flavus	Lepidoblepharon_ophthalmolepis
Hybognathus_amarus	Lepidocybium_flavobrunneum
Hybognathus_argyritis	Lepidogobius_lepidus
Hybognathus_hankinsoni	Lepidonotothen_larseni
Hybognathus_hayi	Lepidonotothen_mizops
Hybognathus_nuchalis	Lepidonotothen_nudifrons
Hybognathus_placitus	Lepidonotothen_squamifrons
Hybognathus_regius	Lepidopsetta_bilineata
Hybopsis_amblops	Lepidopsetta_polyxystra
Hybopsis_amnis	Lepidopus_altifrons
Hybopsis_hypsinotus	Lepidopus_caudatus
Hybopsis_lineapunctata	Lepidopus_fitchi
Hybopsis_rubrifrons	Lepidorhombus_boscii
Hybopsis_winchelli	Lepidorhombus_whiffiagonis
Hydrocynus_brevis	Lepidotrigla_argus
Hydrocynus_forskahlii	Lepidotrigla_cavillone
Hydrocynus_goliath	Lepidotrigla_grandis
Hydrocynus_vittatus	Lepidotrigla_microptera
Hydrolycus_scomberoides	Lepidotrigla_papilio
Hypentelium_etowanum	Lepidotrigla_spinosa
Hypentelium_nigricans	Lepidozygus_tapeinosoma
Hypentelium_roanokense	Lepophidium_profundorum
Hyperopisus_bebe_bebe	Leptatherina_presbyteroides
Hyphessobrycon_anisitsi	Leptobrama_muelleri
Hyphessobrycon_eques	Leptocottus_armatus
Hyphessobrycon_erythrostigma	Leptojulis_cyanopleura
Hyphessobrycon_herbertaxelrodi	Leptophilypnus_fluviatilis
Hyphessobrycon_megalopterus	Leptoscarus_vaigiensis
Hyphessobrycon_uruguayensis	Leptostomias_gladiator
Hypoclinemus_mentalis	Leptostomias_longibarba
Hypodoras_forficulatus	Lestidiops_jayakari_jayakari
Hypomesus_chishimaensis	Lestidiops_ringens
Hypomesus_transpacificus	Lestidium_atlanticum
Hypophthalmichthys_molitrix	Lestrolepis_intermedia
Hypophthalmichthys_nobilis	Lesueurigobius_friesii
Hypophthalmus_edentatus	Lesueurigobius_suerii
Hypophthalmus_marginatus	Lesueurina_platycephala
Hypopomus_artedi	Lethops_connectens
Hypopygus_lepturus	Lethrinus_atkinsoni
Hyporhamphus_regularis_regularis	Lethrinus_atlanticus
Hypostomus_affinis	Lethrinus_borbonicus
Hypostomus_ancistroides	Lethrinus_erythracanthus
Hypostomus_hondae	Lethrinus_erythropterus
Hypostomus_nigromaculatus	Lethrinus_genivittatus
Hypostomus_panamensis	Lethrinus_haematopterus
Hypostomus_plecostomoides	Lethrinus_harak
Hypostomus_plecostomus	Lethrinus_laticaudis
Hypostomus_robinii	Lethrinus_lentjan
Hypselecara_coryphaenoides	Lethrinus_microdon
Hypselecara_temporalis	Lethrinus_miniatus
Hypseleotris_aurea	Lethrinus_nebulosus
Hypseleotris_compressa	Lethrinus_obsoletus
Hypseleotris_galii	Lethrinus_olivaceus
Hypseleotris_klunzingeri	Lethrinus_ornatus
Hypsibarbus_malcolmi	Lethrinus_reticulatus
Hypsibarbus_vernayi	Lethrinus_rubrioperculatus
Hypsibarbus_wetmorei	Lethrinus_semicinctus
Hypsophrys_nematopus	Lethrinus_xanthochilus
Hypsophrys_nicaraguensis	Leuresthes_tenuis
Hysterocarpus_traskii_traskii	Leuroglossus_stilbius
Iberochondrostoma_almacai	Lichia_amia
Iberochondrostoma_lemmingii	Limanda_aspera
Iberochondrostoma_lusitanicum	Limanda_ferruginea
Iberochondrostoma_oretanum	Limanda_limanda
Iberocypris_palaciosi	Limanda_proboscidea
Ictalurus_balsanus	Limanda_sakhalinensis
Ictalurus_furcatus	Limnichthys_fasciatus
Ictalurus_lupus	Linophryne_bicornis
Ictalurus_pricei	Liopropoma_carmabi
Ictalurus_punctatus	Liopropoma_eukrines
Ictiobus_bubalus	Liparis_dennyi
Ictiobus_cyprinellus	Liparis_fabricii
Ictiobus_labiosus	Liparis_florae
Ictiobus_meridionalis	Liparis_fucensis
Ictiobus_niger	Liparis_gibbus
Iguanodectes_geisleri	Liparis_inquilinus
Iksookimia_hugowolfeldi	Liparis_liparis_liparis
Iksookimia_koreensis	Liparis_montagui
Iksookimia_longicorpa	Liparis_mucosus
Iksookimia_yongdokensis	Liparis_pulchellus
Ilyodon_furcidens	Liparis_rutteri
Ilyodon_whitei	Lipolagus_ochotensis
Ilyodon_xantusi	Lipophrys_adriaticus
Imparales_panamensis	Lipophrys_bauchotae
Imparfinis_cochabambae	Lipophrys_caboverdensis
Imparfinis_lineatus	Lipophrys_canevae
Imparfinis_stictonotus	Lipophrys_dalmatinus
Indostomus_paradoxus	Lipophrys_nigriceps
Inpaichthys_kerri	Lipophrys_pholis
Iotichthys_phlegethontis	Lipophrys_velifer
Iranocichla_hormuzensis	Lithognathus_mormyrus
Iriatherina_werneri	Liza_affinis
Isbrueckerichthys_alipionis	Liza_argentea
Isbrueckerichthys_calvus	Liza_macrolepis
Isbrueckerichthys_duseni	Liza_parsia
Isbrueckerichthys_epakmos	Liza_saliens
Ischikauia_steenackeri	Liza_tade
Isichthys_henryi	Lobianchia_dofleini
Ivindomyrus_opdenboschi	Lobianchia_gemellarii
Jenynsia_lineata	Lobotes_pacificus
Jenynsia_maculata	Lonchurus_lanceolatus
Jinshaia_sinensis	Lophiodes_caulinaris
Jordanella_floridae	Lophiodes_reticulatus
Julidochromis_marlieri	Lophiodes_spilurus
Julidochromis_ornatus	Lophius_americanus
Julidochromis_regani	Lophius_budegassa
Jupiaba_polylepis	Lophius_gastrophysus
Katria_katria	Lophius_piscatorius
Knipowitschia_milleri	Lophodolos_indicus
Knipowitschia_punctatissima	Lophogobius_cyprinoides
Konia_dikume	Lopholatilus_chamaeleonticeps
Konia_eisentrauti	Lophonectes_gallus
Koreocobitis_naktongensis	Lophotus_capellei
Koreocobitis_rotundicaudata	Lophotus_lacepede
Kosswigobarbus_kosswigi	Lotella_rhacina
Kottelatia_brittani	Lucania_parva
Kottelatlimia_katik	Lucigadus_nigromaculatus
Kottelatlimia_pristes	Luciogobius_adapel
Kribia_nana	Luciogobius_elongatus
Kronichthys_heylandi	Luciogobius_grandis
Kronichthys_lacerta	Luciogobius_guttatus
Kronichthys_subteres	Luciogobius_koma
Kryptolebias_brasiliensis	Luciogobius_parvulus
Kryptolebias_caudomarginatus	Luciogobius_platycephalus
Kryptolebias_ocellatus	Luciogobius_saikaiensis
Kryptopterus_bicirrhis	Lumpenus_sagitta
Kryptopterus_cryptopterus	Lutjanus_adetii
Kryptopterus_limpok	Lutjanus_analis
Kryptopterus_macrocephalus	Lutjanus_apodus
Kryptopterus_minor	Lutjanus_argentimaculatus
Kryptopterus_schilbeides	Lutjanus_argentiventris
Labeo_bata	Lutjanus_bengalensis
Labeo_batesii	Lutjanus_bohar
Labeo_boga	Lutjanus_buccanella
Labeo_boggut	Lutjanus_campechanus
Labeo_calbasu	Lutjanus_carponotatus
Labeo_chrysophekadion	Lutjanus_colorado
Labeo_coubie	Lutjanus_cyanopterus
Labeo_dussumieri	Lutjanus_decussatus
Labeo_dyocheilus	Lutjanus_dentatus
Labeo_fimbriatus	Lutjanus_erythropterus
Labeo_forskalii	Lutjanus_fulviflamma
Labeo_gonius	Lutjanus_fulvus
Labeo_lineatus	Lutjanus_gibbus
Labeo_rohita	Lutjanus_griseus
Labeo_senegalensis	Lutjanus_jocu
Labeo_sorex	Lutjanus_kasmira
Labeo_stolizkae	Lutjanus_lutjanus
Labeo_weeksii	Lutjanus_mahogoni
Labeo_yunnanensis	Lutjanus_malabaricus
Labeobarbus_acutirostris	Lutjanus_monostigma
Labeobarbus_aeneus	Lutjanus_novemfasciatus
Labeobarbus_brevicephalus	Lutjanus_ophuysenii
Labeobarbus_capensis	Lutjanus_peru
Labeobarbus_crassibarbis	Lutjanus_quinquelineatus
[truncated: 2,001 more rows]

## Sheet: names.csv
x				fw		M		Di
				1	Polyodon_spathula
				2	Psephurus_gladius
				3	Scaphirhynchus_albus
				4	Scaphirhynchus_platorynchus
5	Scaphirhynchus_suttkusi		?????							Bemis, William E., Eric K. Findeis, and Lance Grande. "An overview of Acipenseriformes." Sturgeon biodiversity and conservation (2002): 25-71.
								6	Huso_huso
7	Acipenser_dabryanus		?????
								8	Acipenser_nudiventris
			???					9	Acipenser_ruthenus
								10	Acipenser_gueldenstaedtii	Breder, Charles M., and Donn Eric Rosen. "Modes of reproduction in fishes." (1966).
				11	Acipenser_naccarii
			????					12	Acipenser_persicus
			??					13	Acipenser_baerii_baerii
								14	Acipenser_brevirostrum
				15	Acipenser_fulvescens
								16	Acipenser_stellatus
				17	Pseudoscaphirhynchus_hermanni
				18	Pseudoscaphirhynchus_kaufmanni
19	Acipenser_sinensis		?
			??					20	Acipenser_schrenckii	McDowall, R.M., 1997. Different kinds of diadromy: different kinds of conservation problems. International Council for the Exploration of the Sea. Annual Science Meeting, 25 September to 3 October 1997, Baltimore, Maryland, USA. p. 19.
								21	Acipenser_transmontanus
								22	Acipenser_medirostris
23	Acipenser_mikadoi		??
								24	Huso_dauricus
			?????					25	Acipenser_oxyrinchus_oxyrinchus
								26	Acipenser_sturio
				27	Chitala_chitala
				28	Chitala_ornata
				29	Notopterus_notopterus
				30	Xenomystus_nigri
				31	Arapaima_gigas
				32	Heterotis_niloticus
				33	Scleropages_formosus
				34	Scleropages_jardinii
				35	Scleropages_leichardti
				36	Osteoglossum_bicirrhosum
				37	Osteoglossum_ferreirai
				38	Pantodon_buchholzi
				39	Gymnarchus_niloticus
				40	Myomyrus_macrops
				41	Mormyrops_nigricans
				42	Mormyrops_masuianus
				43	Oxymormyrus_zanclirostris
				44	Marcusenius_ntemensis
				45	Paramormyrops_gabonensis
				46	Paramormyrops_hopkinsi
				47	Paramormyrops_curvifrons
				48	Paramormyrops_longicaudatus
				49	Brienomyrus_niger
				50	Pollimyrus_marchei
				51	Ivindomyrus_opdenboschi
				52	Boulengeromyrus_knoepffleri
				53	Marcusenius_devosi
				54	Marcusenius_senegalensis_senegalensis
				55	Marcusenius_altisambesi
				56	Marcusenius_macrolepidotus
				57	Hippopotamyrus_discorhynchus
				58	Hippopotamyrus_wilverthi
				59	Marcusenius_moorii
				60	Campylomormyrus_elephas
				61	Campylomormyrus_tshokwe
				62	Campylomormyrus_numenius
				63	Campylomormyrus_curvirostris
				64	Campylomormyrus_rhynchophorus
				65	Campylomormyrus_tamandua
				66	Gnathonemus_petersii
				67	Genyomyrus_donnyi
				68	Marcusenius_greshoffii
				69	Hippopotamyrus_longilateralis
				70	Hippopotamyrus_ansorgii
				71	Hippopotamyrus_szaboi
				72	Hyperopisus_bebe_bebe
				73	Brienomyrus_brachyistius
				74	Hippopotamyrus_pictus
				75	Isichthys_henryi
				76	Mormyrus_ovis
				77	Mormyrus_rume_rume
				78	Pollimyrus_adspersus
				79	Pollimyrus_petricolus
				80	Pollimyrus_isidori_isidori
				81	Pollimyrus_castelnaui
				82	Pollimyrus_marianne
				83	Petrocephalus_grandoculis
				84	Petrocephalus_sullivani
				85	Petrocephalus_christyi
				86	Petrocephalus_sauvagii
				87	Petrocephalus_bovei_bovei
				88	Petrocephalus_pallidomaculatus
				89	Petrocephalus_soudanensis
				90	Petrocephalus_simus
				91	Petrocephalus_balayi
				92	Petrocephalus_binotatus
				93	Petrocephalus_microphthalmus
				94	Hiodon_alosoides
						95	Barbourisia_rufa
						96	Gephyroberyx_darwinii
						97	Diretmus_argenteus
						98	Anoplogaster_cornuta
						99	Monocentris_japonica
						100	Hoplostethus_atlanticus
						101	Hoplostethus_mediterraneus_mediterraneus
						102	Photoblepharon_palpebratum
						103	Aulotrachichthys_prosthemius
						104	Melamphaes_suborbitalis
						105	Melamphaes_lugubris
						106	Melamphaes_parvus
						107	Poromitra_crassiceps
						108	Scopelogadus_mizolepis_bispinosus
						109	Scopelogadus_beanii
						110	Sio_nordenskjoldii
						111	Centroberyx_lineatus
						112	Centroberyx_australis
						113	Centroberyx_gerrardi
						114	Centroberyx_affinis
						115	Beryx_decadactylus
						116	Beryx_mollis
						117	Beryx_splendens
						118	Scopeloberyx_robustus
						119	Myripristis_jacobus
						120	Myripristis_violacea
						121	Myripristis_berndti
						122	Myripristis_botche
						123	Myripristis_kuntee
						124	Sargocentron_microstoma
						125	Sargocentron_diadema
						126	Sargocentron_xantherythrum
						127	Sargocentron_cornutum
						128	Sargocentron_vexillarium
						129	Sargocentron_punctatissimum
						130	Sargocentron_caudimaculatum
						131	Sargocentron_coruscum
						132	Neoniphon_sammara
						133	Neoniphon_argenteus
						134	Holocentrus_adscensionis
						135	Neoniphon_aurolineatus
						136	Sargocentron_spiniferum
						137	Sargocentron_tiere
						138	Cataetyx_rubrirostris
						139	Brosmophycis_marginata
						140	Diancistrus_fuscus
						141	Cataetyx_laticeps
						142	Brotula_barbata
						143	Genypterus_maculatus
						144	Ophidion_scrippsae
						145	Genypterus_blacodes
						146	Genypterus_capensis
						147	Chilara_taylori
						148	Lepophidium_profundorum
						149	Brotula_multibarbata
						150	Lamprogrammus_shcherbachevi
						151	Brotulotaenia_nigra
						152	Neobythites_stigmosus
						153	Petrotyx_sanguineus
						154	Carapus_boraborensis
						155	Echiodon_cryomargarites
						156	Latridopsis_ciliaris
						157	Latridopsis_forsteri
						158	Latris_lineata
						159	Mendosoma_lineatum
						160	Stromateus_stellatus
						161	Peprilus_medius
						162	Peprilus_simillimus
						163	Peprilus_triacanthus
						164	Pampus_minor
						165	Pampus_argenteus
						166	Pampus_cinereus
						167	Pampus_punctatissimus
						168	Pampus_chinensis
						169	Stromateus_fiatola
						170	Schedophilus_medusophagus
						171	Seriolella_caerulea
						172	Seriolella_brama
						173	Seriolella_punctata
						174	Schedophilus_velaini
						175	Hyperoglyphe_japonica
						176	Centrolophus_niger
						177	Icichthys_lockingtoni
						178	Schedophilus_ovalis
						179	Psenopsis_anomala
						180	Pomatomus_saltatrix
						181	Scombrolabrax_heterolepis
						182	Tetragonurus_cuvieri
						183	Icosteus_aenigmaticus
						184	Gasterochisma_melampus
						185	Allothunnus_fallai
						186	Cybiosarda_elegans
						187	Thunnus_alalunga
						188	Thunnus_thynnus
						189	Thunnus_atlanticus
						190	Thunnus_albacares
						191	Thunnus_obesus
						192	Thunnus_tonggol
						193	Thunnus_maccoyii
						194	Sarda_chiliensis
						195	Katsuwonus_pelamis
						196	Auxis_rochei_rochei
						197	Auxis_thazard_thazard
						198	Euthynnus_alletteratus
						199	Euthynnus_affinis
						200	Sarda_australis
						201	Sarda_orientalis
						202	Sarda_sarda
						203	Gymnosarda_unicolor
						204	Acanthocybium_solandri
						205	Scomberomorus_sierra
						206	Scomberomorus_tritor
						207	Scomberomorus_cavalla
						208	Scomberomorus_maculatus
						209	Scomberomorus_brasiliensis
						210	Scomberomorus_regalis
						211	Scomberomorus_sinensis
						212	Scomberomorus_semifasciatus
						213	Scomberomorus_commerson
						214	Scomberomorus_queenslandicus
						215	Scomberomorus_munroi
						216	Scomberomorus_niphonius
						217	Scomberomorus_koreanus
						218	Scomberomorus_guttatus
						219	Scomber_australasicus
						220	Scomber_japonicus
						221	Scomber_colias
						222	Scomber_scombrus
						223	Rastrelliger_faughni
						224	Rastrelliger_brachysoma
						225	Grammatorcynus_bicarinatus
						226	Grammatorcynus_bilineatus
						227	Ariomma_bondi
						228	Ariomma_indicum
						229	Ariomma_luridum
						230	Ariomma_brevimanum
						231	Cubiceps_squamiceps
						232	Psenes_arafurensis
						233	Cubiceps_baxteri
						234	Psenes_maculatus
						235	Psenes_pellucidus
						236	Psenes_cyanophrys
						237	Cubiceps_paradoxus
						238	Cubiceps_gracilis
						239	Neoepinnula_orientalis
						240	Ruvettus_pretiosus
						241	Rexea_solandri
						242	Gempylus_serpens
						243	Thyrsites_atun
						244	Neoepinnula_americana
						245	Rexea_prometheoides
						246	Rexea_antefurcata
						247	Promethichthys_prometheus
						248	Nealotus_tripes
						249	Nesiarchus_nasutus
						250	Diplospinus_multistriatus
						251	Paradiplospinus_antarcticus
						252	Lepidocybium_flavobrunneum
						253	Taractes_asper
						254	Brama_orcini
						255	Taractichthys_longipinnis
						256	Brama_australis
						257	Pterycombus_brama
						258	Brama_brama
						259	Brama_japonica
						260	Lepidopus_caudatus
						261	Assurger_anzac
						262	Aphanopus_carbo
						263	Aphanopus_intermedius
						264	Lepidopus_altifrons
			???			265	Trichiurus_lepturus
						266	Trichiurus_brevis
						267	Benthodesmus_simonyi
						268	Lepidopus_fitchi
						269	Kali_macrura
						270	Lythrypnus_dalli
						271	Lythrypnus_zebra
						272	Kathetostoma_canaster
						273	Kathetostoma_giganteum
						274	Uranoscopus_scaber
						275	Uranoscopus_albesca
						276	Uranoscopus_cadenati
						277	Parapercis_clathrata
278	Cheimarrichthys_fosteri		????
						279	Parapercis_sexfasciata
						280	Parapercis_allporti
						281	Parapercis_ramsayi
						282	Parapercis_cylindrica
						283	Sillaginodes_punctatus
						284	Sillago_chondropus
						285	Sillago_bassensis
						286	Sillago_flindersi
						287	Sillago_aeolus
288	Sillago_sihama		???
289	Sillago_vincenti		???
						290	Sillago_japonica
						291	Parequula_melbournensis
			???			292	Eucinostomus_gula
						293	Gerres_macracanthus
			??			294	Gerres_filamentosus
						295	Gerres_phaiya
						296	Gerres_erythrourus
						297	Gerres_equulus
						298	Gerres_cinereus
						299	Gerres_argyreus
						300	Diapterus_peruvianus
						301	Diapterus_auratus
			??			302	Eugerres_plumieri
						303	Eucinostomus_melanopterus
						304	Eucinostomus_argenteus
						305	Malakichthys_wakiyae
						306	Malakichthys_griseus
						307	Malakichthys_barbatus
						308	Malakichthys_elegans
						309	Synagrops_philippinensis
						310	Synagrops_japonicus
						311	Synagrops_bellus
						312	Acropoma_hanedai
						313	Acropoma_japonicum
						314	Doederleinia_berycoides
						315	Scombrops_boops
						316	Scombrops_gilberti
						317	Epigonus_constanciae
						318	Epigonus_telescopus
						319	Banjos_banjos
						320	Polyprion_oxygeneios
						321	Polyprion_americanus
						322	Stereolepis_doederleini
						323	Stereolepis_gigas
						324	Pentaceros_japonicus
						325	Pseudopentaceros_richardsoni
						326	Pseudopentaceros_pectoralis
						327	Dinolestes_lewini
328	Lateolabrax_japonicus		?????
						329	Lateolabrax_latus
						330	Oplegnathus_fasciatus
						331	Oplegnathus_insignis
						332	Oplegnathus_punctatus
						333	Oplegnathus_woodwardi
						334	Terapon_theraps
				335	Leiopotherapon_aheneus
				336	Leiopotherapon_unicolor
						337	Pelates_octolineatus
						338	Pelates_quadrilineatus
			???			339	Terapon_jarbua
						340	Kuhlia_mugil
								341	Kuhlia_rupestris
						342	Dichistius_capensis
						343	Atypichthys_latus
						344	Atypichthys_strigatus
						345	Microcanthus_strigatus
						346	Neoscorpis_lithophilus
						347	Girella_punctata
						348	Girella_mezina
						349	Girella_leonina
						350	Girella_nigricans
						351	Graus_nigra
						352	Tilodon_sexfasciatum
						353	Hermosilla_azurea
						354	Kyphosus_cinerascens
						355	Kyphosus_analogus
						356	Kyphosus_vaigiensis
						357	Medialuna_californiensis
						358	Ammodytes_tobianus
						359	Hyperoplus_lanceolatus
						360	Ammodytes_americanus
						361	Ammodytes_personatus
						362	Malapterus_reticulatus
						363	Pseudolabrus_japonicus
						364	Halichoeres_hortulanus
						365	Halichoeres_richmondi
						366	Halichoeres_brownfieldi
						367	Halichoeres_prosopeion
						368	Coris_aurilineata
						369	Coris_pictoides
						370	Halichoeres_solorensis
						371	Halichoeres_marginatus
						372	Halichoeres_leucurus
						373	Halichoeres_argus
						374	Halichoeres_binotopsis
						375	Halichoeres_nigrescens
						376	Halichoeres_melanurus
						377	Halichoeres_papilionaceus
						378	Halichoeres_chrysus
						379	Halichoeres_leucoxanthus
						380	Halichoeres_ornatissimus
						381	Halichoeres_biocellatus
						382	Halichoeres_melasmapomus
						383	Coris_batuensis
						384	Halichoeres_chloropterus
						385	Halichoeres_podostigma
						386	Halichoeres_miniatus
						387	Halichoeres_margaritaceus
						388	Halichoeres_nebulosus
						389	Macropharyngodon_kuiteri
						390	Macropharyngodon_choati
						391	Macropharyngodon_negrosensis
						392	Macropharyngodon_cyanoguttatus
						393	Macropharyngodon_ornatus
						394	Halichoeres_lapillus
						395	Macropharyngodon_bipartitus_bipartitus
						396	Macropharyngodon_meleagris
						397	Macropharyngodon_geoffroy
						398	Halichoeres_scapularis
						399	Halichoeres_trimaculatus
						400	Halichoeres_semicinctus
						401	Oxyjulis_californica
						402	Halichoeres_cyanocephalus
						403	Halichoeres_maculipinna
						404	Halichoeres_garnoti
						405	Halichoeres_chierchiae
						406	Halichoeres_notospilus
						407	Halichoeres_rubrovirens
						408	Halichoeres_radiatus
						409	Halichoeres_brasiliensis
						410	Halichoeres_poeyi
						411	Halichoeres_bivittatus
						412	Halichoeres_dispilus
						413	Halichoeres_burekae
						414	Halichoeres_socialis
						415	Halichoeres_pictus
						416	Halichoeres_sazimai
						417	Halichoeres_bathyphilus
						418	Halichoeres_nicholsi
						419	Pseudojuloides_cerasinus
						420	Pseudojuloides_atavai
						421	Coris_julis
						422	Coris_picta
						423	Coris_dorsomacula
						424	Cheilio_inermis
						425	Coris_aygula
						426	Coris_flavovittata
						427	Hologymnosus_doliatus
						428	Hologymnosus_annulatus
						429	Coris_gaimard
						430	Pseudocoris_yamashiroi
						431	Pseudocoris_heteroptera
						432	Halichoeres_hartzfeldii
						433	Leptojulis_cyanopleura
						434	Labrichthys_unilineatus
						435	Labroides_rubrolabiatus
						436	Larabicus_quadrilineatus
						437	Labroides_dimidiatus
						438	Labroides_bicolor
						439	Diproctacanthus_xanthurus
						440	Labropsis_australis
						441	Ophthalmolepis_lineolata
						442	Halichoeres_insularis
						443	Halichoeres_melanotis
						444	Gomphosus_caeruleus
						445	Gomphosus_varius
						446	Thalassoma_amblycephalum
						447	Thalassoma_robertsoni
						448	Thalassoma_newtoni
						449	Thalassoma_ascensionis
						450	Thalassoma_pavo
						451	Thalassoma_noronhanum
						452	Thalassoma_bifasciatum
						453	Thalassoma_trilobatum
						454	Thalassoma_jansenii
						455	Thalassoma_hardwicke
						456	Thalassoma_quinquevittatum
						457	Thalassoma_genivittatum
						458	Thalassoma_hebraicum
						459	Thalassoma_duperrey
						460	Thalassoma_lutescens
						461	Thalassoma_lunare
						462	Thalassoma_cupido
						463	Thalassoma_loxum
						464	Thalassoma_purpureum
						465	Thalassoma_ballieui
						466	Thalassoma_septemfasciatum
						467	Stethojulis_trilineata
						468	Stethojulis_albovittata
						469	Stethojulis_bandanensis
						470	Stethojulis_balteata
						471	Hemigymnus_melapterus
						472	Hemigymnus_fasciatus
						473	Anampses_caeruleopunctatus
						474	Anampses_meleagrides
						475	Anampses_neoguinaicus
						476	Anampses_twistii
						477	Anampses_geographicus
						478	Suezichthys_gracilis
						479	Notolabrus_gymnogenis
						480	Pseudolabrus_gayi
						481	Pictilabrus_laticlavius
						482	Notolabrus_fucicola
						483	Notolabrus_tetricus
						484	Austrolabrus_maculatus
						485	Notolabrus_parilus
						486	Novaculichthys_macrolepidotus
						487	Novaculichthys_taeniourus
						488	Xyrichtys_splendens
						489	Xyrichtys_novacula
						490	Xyrichtys_martinicensis
						491	Iniistius_aneitensis
						492	Cymolutes_praetextatus
						493	Cymolutes_torquatus
						494	Pseudocheilinus_octotaenia
						495	Cirrhilabrus_lubbocki
						496	Pteragogus_cryptus
						497	Pteragogus_enneacanthus
						498	Oxycheilinus_digramma
						499	Oxycheilinus_unifasciatus
						500	Oxycheilinus_bimaculatus
						501	Cheilinus_fasciatus
						502	Wetmorella_nigropinnata
						503	Cheilinus_undulatus
						504	Epibulus_insidiator
						505	Epibulus_brevis
						506	Cheilinus_chlorourus
						507	Cheilinus_oxycephalus
						508	Cheilinus_trilobatus
						509	Oxycheilinus_celebicus
						510	Labrus_mixtus
						511	Labrus_merula
						512	Labrus_bergylta
						513	Tautoga_onitis
						514	Acantholabrus_palloni
						515	Ctenolabrus_rupestris
						516	Tautogolabrus_adspersus
						517	Centrolabrus_exoletus
						518	Symphodus_melanocercus
						519	Symphodus_roissali
						520	Centrolabrus_trutta
						521	Centrolabrus_caeruleus
						522	Symphodus_mediterraneus
						523	Symphodus_melops
						524	Symphodus_doderleini
						525	Symphodus_cinereus
						526	Symphodus_rostratus
						527	Symphodus_bailloni
						528	Symphodus_tinca
						529	Symphodus_ocellatus
						530	Lappanella_fasciata
						531	Siganus_rivulatus
						532	Chlorurus_sordidus
						533	Chlorurus_japanensis
						534	Chlorurus_oedema
						535	Chlorurus_bleekeri
						536	Chlorurus_bowersi
						537	Chlorurus_capistratoides
						538	Chlorurus_microrhinos
						539	Hipposcarus_longiceps
						540	Bolbometopon_muricatum
						541	Cetoscarus_bicolor
						542	Calotomus_spinidens
						543	Calotomus_carolinus
						544	Sparisoma_rocha
						545	Sparisoma_axillare
						546	Sparisoma_rubripinne
						547	Sparisoma_chrysopterum
						548	Sparisoma_amplum
						549	Sparisoma_viride
						550	Sparisoma_frondosum
						551	Sparisoma_aurofrenatum
						552	Sparisoma_radians
						553	Sparisoma_atomarium
						554	Sparisoma_tuiupiranga
						555	Sparisoma_cretense
						556	Sparisoma_strigatum
						557	Nicholsina_usta_usta
						558	Nicholsina_denticulata
						559	Cryptotomus_roseus
						560	Leptoscarus_vaigiensis
						561	Scarus_schlegeli
						562	Scarus_hypselopterus
						563	Scarus_flavipectoralis
						564	Scarus_hoefleri
						565	Scarus_psittacus
						566	Scarus_spinus
						567	Scarus_frenatus
						568	Scarus_dimidiatus
						569	Scarus_rubroviolaceus
						570	Scarus_forsteni
						571	Scarus_niger
						572	Scarus_tricolor
						573	Scarus_altipinnis
						574	Scarus_prasiognathos
						575	Scarus_ghobban
						576	Scarus_coelestinus
						577	Scarus_guacamaia
						578	Scarus_iseri
						579	Scarus_taeniopterus
						580	Scarus_chameleon
						581	Scarus_festivus
						582	Scarus_quoyi
						583	Scarus_oviceps
						584	Scarus_globiceps
						585	Cephalopholis_argus
						586	Lachnolaimus_maximus
						587	Achoerodus_viridis
						588	Pseudodax_moluccanus
						589	Odax_acroptilus
						590	Siphonognathus_argyrophanes
						591	Haletta_semifasciata
						592	Neoodax_balteatus
						593	Odax_cyanomelas
						594	Odax_cyanoallix
						595	Odax_pullus
						596	Choerodon_fasciatus
						597	Choerodon_anchorago
						598	Choerodon_oligacanthus
						599	Choerodon_schoenleinii
						600	Xiphocheilus_typus
						601	Choerodon_azurio
						602	Bodianus_rufus
						603	Clepticus_parrae
						604	Bodianus_scrofa
						605	Bodianus_mesothorax
						606	Semicossyphus_darwini
						607	Semicossyphus_pulcher
				608	Coreoperca_kawamebari
				609	Coreoperca_whiteheadi
				610	Siniperca_roulei
				611	Siniperca_fortis
				612	Siniperca_undulata
				613	Siniperca_chuatsi
				614	Siniperca_knerii
				615	Siniperca_obscura
				616	Siniperca_scherzeri
				617	Coreoperca_herzi
				618	Elassoma_evergladei
				619	Elassoma_boehlkei
				620	Elassoma_gilberti
				621	Elassoma_okefenokee
				622	Elassoma_zonatum
				623	Elassoma_alabamae
				624	Acantharchus_pomotis
				625	Ambloplites_ariommus
				626	Ambloplites_rupestris
				627	Ambloplites_cavifrons
				628	Ambloplites_constellatus
				629	Archoplites_interruptus
				630	Pomoxis_nigromaculatus
				631	Pomoxis_annularis
				632	Enneacanthus_chaetodon
				633	Enneacanthus_gloriosus
				634	Enneacanthus_obesus
				635	Centrarchus_macropterus
				636	Micropterus_dolomieu
				637	Micropterus_punctulatus
				638	Micropterus_coosae
				639	Micropterus_floridanus
				640	Micropterus_salmoides
				641	Micropterus_treculii
				642	Micropterus_notius
				643	Micropterus_cataractae
				644	Lepomis_gulosus
				645	Lepomis_cyanellus
				646	Lepomis_symmetricus
				647	Lepomis_humilis
				648	Lepomis_macrochirus
				649	Lepomis_gibbosus
				650	Lepomis_microlophus
				651	Lepomis_miniatus
				652	Lepomis_punctatus
				653	Lepomis_marginatus
				654	Lepomis_megalotis
				655	Lepomis_auritus
				656	Edelia_vittata
				657	Nannoperca_australis
				658	Nannoperca_obscura
				659	Nannoperca_oxleyana
				660	Nannoperca_variegata
				661	Nannatherina_balstoni
				662	Macquaria_australasica
				663	Macquaria_ambigua
				664	Bostockia_porosa
				665	Percichthys_trucha
				666	Maccullochella_macquariensis
				667	Maccullochella_ikei
				668	Maccullochella_peelii_peelii
				669	Gadopsis_bispinosus
				670	Gadopsis_marmoratus
			???			671	Macquaria_colonorum
						672	Enoplosus_armatus
						673	Centrogenys_vaigiensis
						674	Cheilodactylus_rubrolabiatus
						675	Goniistius_quadricornis
						676	Goniistius_zonatus
						677	Goniistius_fuscus
						678	Goniistius_spectabilis
						679	Chirodactylus_jessicalenorum
						680	Chirodactylus_brachydactylus
						681	Chirodactylus_grandis
						682	Dactylophora_nigricans
						683	Cheilodactylus_variegatus
						684	Nemadactylus_douglasii
						685	Nemadactylus_valenciennesi
						686	Nemadactylus_monodactylus
						687	Nemadactylus_macropterus
						688	Nemadactylus_bergi
						689	Nemadactylus_gayi
						690	Nemadactylus_bergi
						691	Goniistius_ephippium
						692	Goniistius_zebra
						693	Goniistius_plessisi
						694	Goniistius_vittatus
						695	Goniistius_gibbosus
						696	Goniistius_vestitus
						697	Cheilodactylus_fasciatus
						698	Cheilodactylus_pixi
						699	Aplodactylus_etheridgii
						700	Crinodus_lophodon
						701	Aplodactylus_arctidens
						702	Aplodactylus_punctatus
						703	Aplodactylus_westralis
						704	Threpterius_maculosus
						705	Chironemus_delfini
						706	Chironemus_georgianus
						707	Chironemus_microlepis
						708	Chironemus_bicornis
						709	Chironemus_marmoratus
						710	Paracirrhites_forsteri
						711	Amblycirrhitus_bimacula
						712	Amblycirrhitus_pinos
						713	Cirrhitus_rivulatus
						714	Cirrhitops_mascarenensis
						715	Cirrhitops_fasciatus
						716	Cirrhitus_pinnulatus
						717	Paracirrhites_arcatus
						718	Notocirrhitus_splendens
						719	Pholidichthys_leucotaenia
						720	Glaucosoma_buergeri
						721	Glaucosoma_scapulare
						722	Glaucosoma_magnificum
						723	Glaucosoma_hebraicum
						724	Pempheris_oualensis
						725	Parapriacanthus_ransonneti
						726	Parapriacanthus_elongatus
						727	Pempheris_schwenkii
						728	Pempheris_vanicolensis
						729	Decodon_melasma
						730	Dicentrarchus_punctatus
						731	Dicentrarchus_labrax
				732	Morone_mississippiensis			733	Morone_americana
								734	Morone_saxatilis
				735	Morone_chrysops
						736	Schuettea_scalaripinnis
						737	Hoplolatilus_purpureus
						738	Branchiostegus_auratus
						739	Branchiostegus_japonicus
						740	Branchiostegus_argentatus
						741	Branchiostegus_wardi
						742	Branchiostegus_albus
						743	Branchiostegus_semifasciatus
						744	Caulolatilus_microps
						745	Lopholatilus_chamaeleonticeps
						746	Caulolatilus_affinis
						747	Caulolatilus_princeps
						748	Emmelichthys_nitidus_nitidus
						749	Erythrocles_monodi
						750	Erythrocles_schlegelii
						751	Inermia_vittata
						752	Plectorhinchus_mediterraneus
						753	Plectorhinchus_cinctus
						754	Plectorhinchus_chaetodonoides
						755	Diagramma_picta
						756	Diagramma_labiosum
						757	Plectorhinchus_lineatus
						758	Plectorhinchus_diagrammus
						759	Plectorhinchus_chrysotaenia
						760	Brachydeuterus_auritus
						761	Microlepidotus_inornatus
						762	Orthopristis_chrysoptera
						763	Anisotremus_interruptus
						764	Anisotremus_surinamensis
						765	Anisotremus_davidsonii
						766	Anisotremus_caesius
						767	Anisotremus_taeniatus
						768	Anisotremus_virginicus
						769	Anisotremus_scapularis
						770	Anisotremus_dovii
						771	Anisotremus_pacifici
						772	Genyatremus_luteus
						773	Anisotremus_moricandi
						774	Haemulon_squamipinna
						775	Haemulon_aurolineatum
						776	Haemulon_striatum
						777	Haemulon_boschmae
						778	Haemulon_maculicauda
						779	Haemulon_flaviguttatum
						780	Haemulon_steindachneri
						781	Haemulon_sexfasciatum
						782	Haemulon_scudderii
						783	Haemulon_melanurum
						784	Haemulon_album
						785	Haemulon_plumierii
						786	Haemulon_bonariense
						787	Haemulon_parra
						788	Haemulon_carbonarium
						789	Haemulon_macrostomum
						790	Haemulon_flavolineatum
						791	Haemulon_sciurus
						792	Xenistius_californiensis
						793	Haemulon_chrysargyreum
						794	Pomadasys_incisus
						795	Pomadasys_hasta
			???			796	Pomadasys_maculatus
						797	Pomadasys_kaakan
						798	Pomadasys_perotaei
						799	Pomadasys_olivaceus
						800	Plectorhinchus_macrolepis
						801	Hapalogenys_nigripinnis
						802	Hapalogenys_mucronatus
						803	Symphorichthys_spilurus
						804	Symphorus_nematophorus
						805	Lutjanus_colorado
						806	Lutjanus_fulviflamma
						807	Lutjanus_monostigma
						808	Lutjanus_carponotatus
						809	Lutjanus_russellii
						810	Lutjanus_lutjanus
						811	Lutjanus_ophuysenii
						812	Lutjanus_vitta
						813	Lutjanus_decussatus
			???			814	Lutjanus_fulvus
						815	Lutjanus_rivulatus
						816	Lutjanus_stellatus
						817	Lutjanus_quinquelineatus
						818	Lutjanus_kasmira
						819	Lutjanus_bengalensis
						820	Lutjanus_argentiventris
						821	Lutjanus_griseus			Allen, G.R., 1985. FAO Species Catalogue. Vol. 6. Snappers of the world. An annotated and illustrated catalogue of lutjanid species known to date. FAO Fish. Synop. 125(6):208 p. Rome: FAO.
						822	Lutjanus_apodus
						823	Lutjanus_jocu
						824	Rhomboplites_aurorubens
						825	Lutjanus_cyanopterus
						826	Ocyurus_chrysurus
						827	Lutjanus_analis
						828	Lutjanus_mahogoni
						829	Lutjanus_synagris
						830	Lutjanus_peru
						831	Lutjanus_campechanus
						832	Lutjanus_vivanus
						833	Etelis_oculatus
						834	Lutjanus_buccanella
						835	Lutjanus_novemfasciatus
						836	Lutjanus_argentimaculatus
			???			837	Lutjanus_dentatus
						838	Lutjanus_malabaricus
						839	Lutjanus_adetii
						840	Lutjanus_sebae
						841	Pinjalo_pinjalo
						842	Lutjanus_erythropterus
						843	Lutjanus_sanguineus
						844	Gymnocaesio_gymnoptera
						845	Caesio_lunaris
						846	Lutjanus_bohar
						847	Lutjanus_gibbus
						848	Macolor_niger
						849	Caesio_cuning
						850	Pterocaesio_marri
						851	Dipterygonotus_balteatus
						852	Pterocaesio_pisang
						853	Caesio_caerulaurea
						854	Pterocaesio_digramma
						855	Aprion_virescens
						856	Aphareus_furca
						857	Apsilus_fuscus
						858	Gnathodentex_aureolineatus
						859	Monotaxis_grandoculis
						860	Gymnocranius_grandoculis
						861	Gymnocranius_griseus
						862	Gymnocranius_elongatus
						863	Wattsia_mossambica
						864	Lethrinus_genivittatus
						865	Lethrinus_miniatus
						866	Lethrinus_erythropterus
						867	Lethrinus_semicinctus
						868	Lethrinus_rubrioperculatus
						869	Lethrinus_reticulatus
						870	Lethrinus_microdon
						871	Lethrinus_olivaceus
						872	Lethrinus_erythracanthus
						873	Lethrinus_haematopterus
						874	Lethrinus_nebulosus
						875	Lethrinus_ornatus
						876	Lethrinus_lentjan
						877	Lethrinus_laticaudis
						878	Lethrinus_obsoletus
						879	Lethrinus_harak
						880	Lethrinus_atlanticus
						881	Lethrinus_xanthochilus
						882	Lethrinus_atkinsoni
						883	Lethrinus_borbonicus
						884	Pristipomoides_aquilonaris
						885	Stellifer_illecebrosus
						886	Stellifer_lanceolatus
						887	Stellifer_microps
						888	Stellifer_naso
						889	Stellifer_stellifer
						890	Stellifer_rastrifer
						891	Bairdiella_armata
						892	Bairdiella_ronchus
			???			893	Bairdiella_chrysoura
						894	Argyrosomus_regius
						895	Umbrina_cirrosa
						896	Sciaenops_ocellatus
						897	Menticirrhus_undulatus
						898	Menticirrhus_littoralis
						899	Menticirrhus_americanus
						900	Micropogonias_furnieri
						901	Micropogonias_undulatus
						902	Pogonias_cromis
						903	Umbrina_canariensis
						904	Larimus_fasciatus
						905	Cynoscion_striatus
						906	Atractoscion_nobilis
						907	Cynoscion_guatucupa
						908	Totoaba_macdonaldi
				909	Aplodinotus_grunniens
						910	Leiostomus_xanthurus
						911	Miichthys_miiuy
						912	Larimichthys_crocea
						913	Larimichthys_polyactis
						914	Collichthys_lucidus
						915	Collichthys_niveatus
						916	Protonibea_diacanthus
						917	Atractoscion_aequidens
						918	Cynoscion_nebulosus
						919	Cynoscion_nothus
						920	Cynoscion_reticulatus
						921	Cynoscion_othonopterus
						922	Cynoscion_jamaicensis
						923	Macrodon_ancylodon
						924	Macrodon_mordax
						925	Cynoscion_regalis
						926	Cynoscion_arenarius
			???			927	Cynoscion_acoupa
						928	Cynoscion_albus
						929	Cynoscion_xanthulus
						930	Cynoscion_parvipinnis
						931	Cynoscion_microlepidotus
						932	Cynoscion_squamipinnis
						933	Cynoscion_praedatorius
						934	Cynoscion_phoxocephalus
						935	Cynoscion_leiarchus
						936	Cynoscion_analis
						937	Isopisthus_remifer
						938	Cynoscion_virescens
						939	Lonchurus_lanceolatus
						940	Pennahia_argentata
						941	Otolithoides_biauritus
						942	Roncador_stearnsii
						943	Umbrina_roncador
						944	Cheilotrema_saturnum
						945	Pseudotolithus_typus
						946	Pseudotolithus_senegalensis
						947	Johnius_belangerii
						948	Pseudotolithus_elongatus
			???			949	Johnius_borneensis			EOL/WoRMS
						950	Johnius_dussumieri
						951	Nibea_coibor
						952	Nibea_albiflora
						953	Pseudotolithus_senegallus
954	Otolithes_ruber		???
						955	Otolithes_cuvieri
						956	Seriphus_politus
						957	Nebris_microps
						958	Nebris_occidentalis
						959	Cilus_gilberti
						960	Datnioides_polota
						961	Chaetodipterus_faber
						962	Platax_orbicularis
						963	Platax_boersii
						964	Platax_teira
						965	Drepane_africana
						966	Drepane_punctata
						967	Callanthias_ruber
						968	Parascolopsis_eriomma
						969	Nemipterus_virgatus
						970	Nemipterus_hexodon
						971	Nemipterus_bathybius
						972	Nemipterus_balinensis
						973	Nemipterus_marginatus
						974	Pentapodus_caninus
						975	Pentapodus_setosus
						976	Pentapodus_bifasciatus
						977	Scolopsis_affinis
						978	Scolopsis_taenioptera
						979	Scolopsis_vosmeri
						980	Scolopsis_ciliata
						981	Nemipterus_furcosus
						982	Dentex_abei
						983	Evynnis_tumifrons
						984	Dentex_angolensis
						985	Dentex_maroccanus
						986	Dentex_macrophthalmus
						987	Pterogymnus_laniarius
						988	Chrysoblephus_cristiceps
						989	Argyrozona_argyrozona
						990	Cymatoceps_nasutus
						991	Petrus_rupestris
						992	Polysteganus_praeorbitalis
						993	Pagrus_auriga
						994	Pagrus_caeruleostictus
						995	Pagrus_pagrus
						996	Pagellus_bellottii
						997	Pagellus_erythrinus
						998	Dentex_dentex
						999	Dentex_gibbosus
						1000	Dentex_canariensis
						1001	Cheimerius_nufar
						1002	Virididentex_acromegalus
						1003	Argyrops_spinifer
						1004	Argyrops_bleekeri
						1005	Pagrus_major
						1006	Pagrus_auratus
						1007	Cheimerius_matsubarai
						1008	Evynnis_japonica
1009	Parargyrops_edita		???
						1010	Calamus_calamus
						1011	Calamus_penna
						1012	Stenotomus_chrysops
						1013	Calamus_brachysomus
						1014	Calamus_nodosus
			???			1015	Lagodon_rhomboides
						1016	Archosargus_probatocephalus
						1017	Chrysoblephus_anglicus
						1018	Spondyliosoma_cantharus
						1019	Sarpa_salpa
						1020	Boops_boops
						1021	Rhabdosargus_thorpei
						1022	Rhabdosargus_sarba
						1023	Sparodon_durbanensis
						1024	Pagellus_acarne
						1025	Pagellus_bogaraveo
						1026	Crenidens_crenidens
						1027	Lithognathus_mormyrus
						1028	Sparidentex_hasta
						1029	Acanthopagrus_latus
						1030	Acanthopagrus_taiwanensis
						1031	Acanthopagrus_berda
						1032	Acanthopagrus_schlegelii_schlegelii
						1033	Acanthopagrus_chinshira
						1034	Acanthopagrus_australis
						1035	Acanthopagrus_butcheri
						1036	Acanthopagrus_sivicolus
						1037	Acanthopagrus_bifasciatus
						1038	Diplodus_fasciatus
						1039	Diplodus_cervinus_cervinus
						1040	Oblada_melanura
						1041	Pachymetopon_grande
						1042	Diplodus_puntazzo
						1043	Diplodus_bellottii
						1044	Diplodus_annularis
						1045	Diplodus_prayensis
						1046	Diplodus_vulgaris
						1047	Diplodus_sargus_cadenati
						1048	Diplodus_sargus_sargus
						1049	Diplodus_noct
						1050	Diplodus_sargus_lineatus
						1051	Diplodus_argenteus_argenteus
						1052	Diplodus_bermudensis
						1053	Diplodus_holbrookii
						1054	Diplodus_capensis
						1055	Boopsoidea_inornata
						1056	Gymnocrotaphus_curvidens
						1057	Pachymetopon_aeneum
						1058	Polyamblyodon_germanum
						1059	Rhabdosargus_holubi
						1060	Sparus_aurata
						1061	Centracanthus_cirrus
						1062	Spicara_smaris
						1063	Spicara_maena
						1064	Spicara_alta
						1065	Cookeolus_japonicus
						1066	Pristigenys_serrula
						1067	Heteropriacanthus_cruentatus
						1068	Priacanthus_arenatus
						1069	Pristigenys_alta
						1070	Priacanthus_tayenus
						1071	Priacanthus_hamrur
						1072	Siganus_argenteus
						1073	Siganus_woodlandi
						1074	Siganus_luridus
						1075	Siganus_fuscescens
						1076	Siganus_sutor
						1077	Siganus_canaliculatus
						1078	Siganus_spinus
						1079	Siganus_javus
						1080	Siganus_punctatissimus
						1081	Siganus_puellus
						1082	Siganus_unimaculatus
						1083	Siganus_vulpinus
						1084	Siganus_uspi
						1085	Siganus_magnificus
						1086	Siganus_punctatus
						1087	Siganus_stellatus
						1088	Siganus_vermiculatus
						1089	Siganus_corallinus
						1090	Siganus_virgatus
						1091	Siganus_doliatus
						1092	Siganus_guttatus
						1093	Siganus_lineatus
						1094	Siganus_randalli
			???			1095	Scatophagus_argus
			???			1096	Scatophagus_tetracanthus
1097	Selenotoca_multifasciata		???							Juv commonly go into Freshwater. Does this cound as di or M?
						1098	Antigonia_capros
						1099	Capros_aper
						1100	Cepola_pauciradiata
						1101	Cepola_macrophthalma
						1102	Lobotes_pacificus
						1103	Antennarius_maculatus
						1104	Antennarius_multiocellatus
						1105	Tathicarpus_butleri
						1106	Echinophryne_mitchellii
						1107	Kuiterichthys_furcipilis
						1108	Antennarius_avalonis
						1109	Antennarius_nummifer
						1110	Antennarius_striatus
						1111	Lophius_gastrophysus
						1112	Lophius_americanus
						1113	Lophius_piscatorius
						1114	Lophius_budegassa
						1115	Lophiodes_reticulatus
						1116	Lophiodes_caulinaris
						1117	Lophiodes_spilurus
						1118	Bertella_idiomorpha
						1119	Lophodolos_indicus
						1120	Oneirodes_acanthias
						1121	Oneirodes_macrosteus
						1122	Himantolophus_groenlandicus
						1123	Himantolophus_appelii
						1124	Himantolophus_sagamius
						1125	Himantolophus_albinares
						1126	Ceratias_holboelli
						1127	Melanocetus_johnsonii
						1128	Linophryne_bicornis
						1129	Gigantactis_vanhoeffeni
						1130	Chaunax_pictus
						1131	Chaunax_suttkusi
						1132	Halieutichthys_aculeatus
						1133	Ogcocephalus_nasutus
						1134	Zalieutes_elater
						1135	Dibranchus_atlanticus
						1136	Ogcocephalus_parvus
						1137	Anoplocapros_inermis
						1138	Aracana_ornata
						1139	Lactophrys_bicaudalis
						1140	Rhinesomus_triqueter
						1141	Acanthostracion_polygonius
						1142	Acanthostracion_quadricornis
						1143	Lactoria_diaphana
						1144	Tetrosomus_concatenatus
						1145	Chilomycterus_reticulatus
						1146	Allomycterus_pilatus
						1147	Chilomycterus_antennatus
						1148	Chilomycterus_schoepfii
						1149	Diodon_holocanthus
						1150	Diodon_hystrix
						1151	Diodon_liturosus
						1152	Tetractenos_glaber
						1153	Tetractenos_hamiltoni
						1154	Takifugu_flavidus
						1155	Takifugu_vermicularis
						1156	Takifugu_pardalis
								1157	Takifugu_ocellatus	Chen, Y. F. "Induced ovulation and embryonic development of ocellated puffer, Takifugu ocellatus." Journal of Applied Ichthyology 21, no. 2 (2005): 136-140.
						1158	Takifugu_variomaculatus
						1159	Takifugu_xanthopterus
						1160	Takifugu_alboplumbeus
						1161	Takifugu_stictonotus
						1162	Takifugu_niphobles
						1163	Takifugu_oblongus
						1164	Takifugu_rubripes
						1165	Arothron_immaculatus
						1166	Takifugu_pseudommus
				1167	Fugu_orbimaculatus
						1168	Takifugu_coronoidus
								1169	Takifugu_obscurus
1170	Takifugu_fasciatus		??????
						1171	Takifugu_porphyreus
						1172	Takifugu_poecilonotus
						1173	Takifugu_bimaculatus
						1174	Torquigener_pleurogramma
						1175	Marilyna_darwinii
						1176	Lagocephalus_lunaris
						1177	Lagocephalus_lagocephalus_lagocephalus
						1178	Lagocephalus_laevigatus
						1179	Lagocephalus_gloveri
						1180	Lagocephalus_wheeleri
						1181	Lagocephalus_inermis
						1182	Sphoeroides_pachygaster
				1183	Tetraodon_biocellatus
				1184	Tetraodon_nigroviridis
				1185	Tetraodon_fluviatilis
				1186	Tetraodon_leiurus
						1187	Canthigaster_bennetti
						1188	Canthigaster_valentini
						1189	Canthigaster_jactator
						1190	Canthigaster_janthinoptera
						1191	Canthigaster_solandri
						1192	Canthigaster_amboinensis
						1193	Canthigaster_rostrata
						1194	Arothron_manilensis
						1195	Arothron_stellatus
						1196	Arothron_hispidus
						1197	Arothron_mappa
						1198	Chelonodon_patoca
						1199	Arothron_nigropunctatus
						1200	Sphoeroides_annulatus
						1201	Sphoeroides_lobatus
						1202	Sphoeroides_maculatus
						1203	Sphoeroides_dorsalis
						1204	Sphoeroides_spengleri
						1205	Lagocephalus_sceleratus
						1206	Masturus_lanceolatus
						1207	Mola_mola
						1208	Mola_ramsayi
						1209	Ranzania_laevis
						1210	Anacanthus_barbatus
						1211	Cantherhines_pullus
						1212	Amanses_scopas
						1213	Cantherhines_dumerilii
						1214	Meuschenia_australis
						1215	Meuschenia_trachylepis
						1216	Acanthaluteres_vittiger
						1217	Nelusetta_ayraud
						1218	Aluterus_monoceros
						1219	Aluterus_scriptus
						1220	Monacanthus_chinensis
						1221	Brachaluteres_jacksonianus
						1222	Paraluteres_prionurus
						1223	Monacanthus_ciliatus
						1224	Pervagor_janthinosoma
						1225	Stephanolepis_hispidus
						1226	Thamnaconus_modestus
						1227	Melichthys_vidua
						1228	Melichthys_niger
						1229	Odonus_niger
						1230	Balistapus_undulatus
						1231	Balistoides_conspicillum
						1232	Canthidermis_maculata
						1233	Abalistes_stellatus
						1234	Balistes_polylepis
						1235	Balistes_capriscus
						1236	Balistes_vetula
						1237	Pseudobalistes_fuscus
						1238	Pseudobalistes_naufragium
						1239	Balistes_punctatus
						1240	Rhinecanthus_aculeatus
						1241	Rhinecanthus_rectangulus
						1242	Rhinecanthus_lunula
						1243	Rhinecanthus_verrucosus
						1244	Sufflamen_verres
						1245	Sufflamen_bursa
						1246	Sufflamen_chrysopterum
						1247	Sufflamen_albicaudatum
						1248	Xanthichthys_mento
						1249	Xanthichthys_ringens
						1250	Xanthichthys_auromarginatus
						1251	Balistoides_viridescens
						1252	Pseudobalistes_flavimarginatus
						1253	Triodon_macropterus
						1254	Pseudotriacanthus_strigilifer
						1255	Trixiphichthys_weberi
						1256	Pomacanthus_annularis
						1257	Pomacanthus_semicirculatus
						1258	Pomacanthus_rhomboides
						1259	Pomacanthus_asfur
						1260	Pomacanthus_maculosus
						1261	Pomacanthus_imperator
						1262	Pomacanthus_navarchus
						1263	Pomacanthus_zonipectus
						1264	Pomacanthus_arcuatus
						1265	Pomacanthus_paru
						1266	Pomacanthus_sexstriatus
						1267	Pomacanthus_xanthometopon
						1268	Centropyge_multifasciata
						1269	Centropyge_venusta
						1270	Centropyge_eibli
						1271	Centropyge_flavissima
						1272	Centropyge_vrolikii
						1273	Centropyge_tibicen
						1274	Centropyge_nox
						1275	Centropyge_bicolor
						1276	Holacanthus_tricolor
						1277	Holacanthus_bermudensis
						1278	Holacanthus_ciliaris
						1279	Holacanthus_limbaughi
						1280	Holacanthus_passer
						1281	Centropyge_aurantia
						1282	Centropyge_bispinosa
						1283	Centropyge_ferrugata
						1284	Centropyge_potteri
						1285	Centropyge_loricula
						1286	Centropyge_aurantonotus
						1287	Centropyge_flavicauda
						1288	Genicanthus_lamarck
						1289	Genicanthus_melanospilos
						1290	Pygoplites_diacanthus
						1291	Centropyge_multispinis
						1292	Apolemichthys_xanthurus
						1293	Apolemichthys_trimaculatus
						1294	Chaetodontoplus_mesoleucus
						1295	Chaetodontoplus_duboulayi
						1296	Chaetodontoplus_caeruleopunctatus
						1297	Chaetodontoplus_meredithi
						1298	Chaetodontoplus_melanosoma
						1299	Leiognathus_longispinis
1300	Leiognathus_equulus		????	EURY???
						1301	Leiognathus_fasciatus
						1302	Leiognathus_robustus
						1303	Equulites_rivulatus
						1304	Equulites_elongatus
						1305	Gazza_minuta
						1306	Equulites_leuciscus
						1307	Equulites_stercorarius
						1308	Equulites_laterofenestra
						1309	Leiognathus_lineolatus
						1310	Secutor_indicius
						1311	Secutor_insidiator
						1312	Secutor_megalolepis
						1313	Secutor_hanedai
						1314	Secutor_ruconius
			???			1315	Eubleekeria_splendens
						1316	Eubleekeria_jonesi
						1317	Leiognathus_panayensis
						1318	Leiognathus_aureus
						1319	Gazza_achlamys
						1320	Gazza_squamiventralis
						1321	Gazza_rhombea
						1322	Nuchequula_blochii
						1323	Nuchequula_mannusella
						1324	Nuchequula_gerreoides
						1325	Nuchequula_nuchalis
						1326	Leiognathus_dussumieri
						1327	Leiognathus_daura
						1328	Prognathodes_marcellae
						1329	Prognathodes_aculeatus
						1330	Prognathodes_falcifer
						1331	Prognathodes_aya
						1332	Chaetodon_adiergastos
						1333	Chaetodon_fasciatus
						1334	Chaetodon_lunula
						1335	Chaetodon_vagabundus
						1336	Chaetodon_auriga
						1337	Chaetodon_decussatus
						1338	Chaetodon_semilarvatus
						1339	Chaetodon_oxycephalus
						1340	Chaetodon_ulietensis
						1341	Chaetodon_falcula
						1342	Chaetodon_lineolatus
						1343	Chaetodon_flavirostris
						1344	Chaetodon_collare
						1345	Chaetodon_auripes
						1346	Chaetodon_mesoleucos
						1347	Chaetodon_rafflesii
						1348	Chaetodon_ephippium
						1349	Chaetodon_semeion
						1350	Chaetodon_humeralis
						1351	Chaetodon_ocellatus
						1352	Chaetodon_striatus
						1353	Chaetodon_capistratus
						1354	Chaetodon_selene
						1355	Chaetodon_melannotus
						1356	Chaetodon_ocellicaudus
						1357	Parachaetodon_ocellatus
						1358	Chaetodon_trifascialis
						1359	Chaetodon_tricinctus
						1360	Chaetodon_rainfordi
						1361	Chaetodon_octofasciatus
						1362	Chaetodon_aureofasciatus
						1363	Chaetodon_bennetti
						1364	Chaetodon_speculum
						1365	Chaetodon_zanzibarensis
						1366	Chaetodon_plebeius
						1367	Chaetodon_larvatus
						1368	Chaetodon_baronessa
						1369	Chaetodon_austriacus
						1370	Chaetodon_trifasciatus
						1371	Chaetodon_robustus
						1372	Chaetodon_hoefleri
						1373	Chaetodon_reticulatus
						1374	Chaetodon_meyeri
						1375	Chaetodon_ornatissimus
						1376	Chaetodon_interruptus
						1377	Chaetodon_unimaculatus
						1378	Chaetodon_trichrous
						1379	Chaetodon_kleinii
						1380	Chaetodon_blackburnii
						1381	Chaetodon_mertensii
						1382	Chaetodon_madagaskariensis
						1383	Chaetodon_paucifasciatus
						1384	Chaetodon_xanthurus
						1385	Chaetodon_melapterus
						1386	Chaetodon_tinkeri
						1387	Chaetodon_sanctaehelenae
						1388	Chaetodon_miliaris
						1389	Chaetodon_guentheri
						1390	Chaetodon_dolosus
						1391	Chaetodon_sedentarius
						1392	Chaetodon_multicinctus
						1393	Chaetodon_punctatofasciatus
						1394	Chaetodon_guttatissimus
						1395	Chaetodon_pelewensis
						1396	Chaetodon_citrinellus
						1397	Chaetodon_quadrimaculatus
						1398	Chaetodon_fremblii
						1399	Coradion_chrysozonus
						1400	Coradion_altivelis
						1401	Coradion_melanopus
						1402	Chelmon_rostratus
						1403	Chelmon_marginalis
						1404	Chelmon_muelleri
						1405	Chelmonops_curiosus
						1406	Chelmonops_truncatus
						1407	Amphichaetodon_howensis
						1408	Amphichaetodon_melbae
						1409	Forcipiger_flavissimus
						1410	Forcipiger_longirostris
						1411	Hemitaurichthys_thompsoni
						1412	Hemitaurichthys_polylepis
						1413	Hemitaurichthys_zoster
						1414	Heniochus_pleurotaenia
						1415	Heniochus_varius
						1416	Heniochus_acuminatus
						1417	Heniochus_diphreutes
						1418	Heniochus_monoceros
						1419	Heniochus_singularius
						1420	Heniochus_chrysostomus
						1421	Johnrandallia_nigrirostris
						1422	Centrarchops_chapini
						1423	Dinoperca_petersi
						1424	Luvarus_imperialis
						1425	Naso_caeruleacauda
						1426	Naso_maculatus
						1427	Naso_reticulatus
						1428	Naso_caesius
						1429	Naso_hexacanthus
						1430	Naso_vlamingii
						1431	Naso_brevirostris
						1432	Naso_unicornis
						1433	Naso_elegans
						1434	Naso_lituratus
						1435	Naso_annulatus
						1436	Naso_tonganus
						1437	Naso_tuberosus
						1438	Naso_lopezi
						1439	Naso_mcdadei
						1440	Naso_fageni
						1441	Naso_brachycentron
						1442	Naso_thynnoides
						1443	Naso_minor
						1444	Zebrasoma_flavescens
						1445	Prionurus_maculatus
						1446	Prionurus_scalprum
						1447	Prionurus_laticlavius
						1448	Prionurus_microlepidotus
						1449	Ctenochaetus_strigosus
						1450	Acanthurus_xanthopterus
						1451	Acanthurus_pyroferus
						1452	Acanthurus_triostegus
						1453	Acanthurus_bahianus
						1454	Acanthurus_chirurgus
						1455	Acanthurus_nigrofuscus
						1456	Acanthurus_nigroris
						1457	Acanthurus_coeruleus
						1458	Acanthurus_guttatus
						1459	Ctenochaetus_cyanocheilus
						1460	Acanthurus_nubilus
						1461	Ctenochaetus_hawaiiensis
						1462	Ctenochaetus_striatus
						1463	Acanthurus_japonicus
						1464	Acanthurus_nigricans
						1465	Ctenochaetus_binotatus
						1466	Acanthurus_mata
						1467	Acanthurus_blochii
						1468	Acanthurus_thompsoni
						1469	Acanthurus_olivaceus
						1470	Acanthurus_dussumieri
						1471	Zebrasoma_scopas
						1472	Zebrasoma_velifer
						1473	Paracanthurus_hepatus
						1474	Zanclus_cornutus
						1475	Liopropoma_eukrines
						1476	Liopropoma_carmabi
						1477	Cephalopholis_leopardus
						1478	Cephalopholis_taeniops
						1479	Cephalopholis_miniata
						1480	Cephalopholis_sonnerati
						1481	Cephalopholis_urodeta
						1482	Cephalopholis_fulva
						1483	Paranthias_colonus
						1484	Paranthias_furcifer
						1485	Aethaloperca_rogaa
						1486	Cephalopholis_formosa
						1487	Cephalopholis_cyanostigma
						1488	Cephalopholis_boenak
						1489	Cephalopholis_cruentata
						1490	Cephalopholis_panamensis
						1491	Cephalopholis_nigri
						1492	Hyporthodus_flavolimbatus
						1493	Epinephelus_daemelii
						1494	Epinephelus_morrhua
						1495	Cromileptes_altivelis
						1496	Epinephelus_andersoni
						1497	Epinephelus_polyphekadion
						1498	Epinephelus_ongus
						1499	Epinephelus_corallicola
						1500	Epinephelus_coeruleopunctatus
						1501	Epinephelus_bruneus
						1502	Epinephelus_itajara
						1503	Epinephelus_lanceolatus
						1504	Epinephelus_maculatus
						1505	Epinephelus_tauvina
						1506	Epinephelus_rivulatus
						1507	Epinephelus_coioides
						1508	Epinephelus_malabaricus
						1509	Epinephelus_tukula
						1510	Epinephelus_latifasciatus
						1511	Anyperodon_leucogrammicus
						1512	Epinephelus_howlandi
						1513	Epinephelus_striatus
						1514	Epinephelus_spilotoceps
						1515	Epinephelus_hexagonatus
						1516	Epinephelus_fuscoguttatus
						1517	Epinephelus_aeneus
						1518	Epinephelus_caninus
						1519	Epinephelus_goreensis
						1520	Mycteroperca_bonaci
						1521	Mycteroperca_venenosa
						1522	Triso_dermopterus
						1523	Mycteroperca_jordani
						1524	Mycteroperca_tigris
						1525	Mycteroperca_rosacea
						1526	Mycteroperca_olfax
						1527	Mycteroperca_interstitialis
						1528	Mycteroperca_phenax
						1529	Mycteroperca_xenarcha
						1530	Epinephelus_guttatus
						1531	Epinephelus_amblycephalus
						1532	Epinephelus_epistictus
						1533	Epinephelus_radiatus
						1534	Mycteroperca_prionura
						1535	Epinephelus_albomarginatus
						1536	Epinephelus_marginatus
						1537	Mycteroperca_fusca
						1538	Mycteroperca_acutirostris
						1539	Mycteroperca_rubra
						1540	Epinephelus_costae
						1541	Mycteroperca_microlepis
						1542	Epinephelus_multinotatus
						1543	Epinephelus_miliaris
						1544	Epinephelus_areolatus
						1545	Epinephelus_undulosus
						1546	Epinephelus_flavocaeruleus
						1547	Epinephelus_cyanopodus
						1548	Epinephelus_bleekeri
						1549	Epinephelus_analogus
						1550	Epinephelus_clippertonensis
						1551	Epinephelus_labriformis
						1552	Epinephelus_adscensionis
						1553	Epinephelus_chlorostigma
						1554	Epinephelus_fasciatomaculosus
						1555	Epinephelus_awoara
						1556	Epinephelus_akaara
						1557	Epinephelus_retouti
						1558	Epinephelus_diacanthus
						1559	Epinephelus_stictus
						1560	Epinephelus_sexfasciatus
						1561	Epinephelus_undulatostriatus
						1562	Epinephelus_morio
						1563	Epinephelus_fasciatus
						1564	Epinephelus_melanostigma
						1565	Epinephelus_merra
						1566	Epinephelus_quoyanus
						1567	Epinephelus_macrospilos
						1568	Epinephelus_trimaculatus
						1569	Epinephelus_longispinis
						1570	Hyporthodus_acanthistius
						1571	Hyporthodus_exsul
						1572	Hyporthodus_nigritus
						1573	Hyporthodus_niveatus
						1574	Hyporthodus_ergastularius
						1575	Hyporthodus_quernus
						1576	Hyporthodus_octofasciatus
						1577	Epinephelus_cifuentesi
						1578	Epinephelus_drummondhayi
						1579	Dermatolepis_dermatolepis
						1580	Alphestes_afer
						1581	Alphestes_immaculatus
						1582	Alphestes_multiguttatus
						1583	Dermatolepis_inermis
						1584	Dermatolepis_striolata
						1585	Hyporthodus_haifensis
						1586	Hyporthodus_septemfasciatus
						1587	Hyporthodus_mystacinus
						1588	Hyporthodus_niphobles
						1589	Cephalopholis_polleni
						1590	Cephalopholis_igarashiensis
						1591	Gracila_albomarginata
						1592	Variola_albimarginata
						1593	Variola_louti
						1594	Rypticus_bicolor
						1595	Rypticus_saponaceus
						1596	Rypticus_nigripinnis
						1597	Pseudogramma_gregoryi
						1598	Pseudogramma_thaumasia
						1599	Pogonoperca_punctata
						1600	Grammistes_sexlineatus
						1601	Diploprion_bifasciatum
						1602	Belonoperca_chabanaudi
						1603	Saloptia_powelli
						1604	Plectropomus_oligacanthus
						1605	Plectropomus_laevis
						1606	Plectropomus_leopardus
						1607	Plectropomus_pessuliferus
						1608	Plectropomus_maculatus
						1609	Plectropomus_areolatus
						1610	Plectranthias_kelloggi
						1611	Luzonichthys_waitei
						1612	Pseudanthias_pleurotaenia
						1613	Tosana_niwae
						1614	Pseudanthias_squamipinnis
						1615	Nemanthias_carberryi
						1616	Pseudanthias_tuka
						1617	Anthias_anthias
						1618	Pronotogrammus_multifasciatus
						1619	Odontanthias_chrysostictus
						1620	Pseudogramma_polyacantha
						1621	Pseudanthias_lori
						1622	Hemanthias_leptus
						1623	Hemanthias_signifer
						1624	Hemanthias_peruanus
						1625	Caesioperca_lepidoptera
						1626	Plectranthias_japonicus
						1627	Eleginops_maclovinus
						1628	Aethotaxis_mitopteryx_mitopteryx
						1629	Dissostichus_eleginoides
						1630	Dissostichus_mawsoni
						1631	Notothenia_rossii
						1632	Notothenia_coriiceps
						1633	Paranotothenia_magellanica
						1634	Notothenia_angustata
						1635	Pleuragramma_antarctica
						1636	Gobionotothen_acuta
						1637	Gobionotothen_gibberifrons
						1638	Lepidonotothen_mizops
						1639	Lepidonotothen_larseni
						1640	Lepidonotothen_nudifrons
						1641	Lepidonotothen_squamifrons
						1642	Patagonotothen_brevicauda_brevicauda
						1643	Patagonotothen_guntheri
						1644	Patagonotothen_ramsayi
						1645	Patagonotothen_tessellata
						1646	Cryothenia_amphitreta
						1647	Trematomus_scotti
						1648	Pagothenia_borchgrevinki
						1649	Trematomus_hansoni
						1650	Trematomus_bernacchii
						1651	Trematomus_vicarius
						1652	Trematomus_nicolai
						1653	Trematomus_pennellii
						1654	Trematomus_eulepidotus
						1655	Trematomus_lepidorhinus
						1656	Trematomus_tokarevi
						1657	Trematomus_loennbergii
						1658	Notothenia_cyanobrancha
						1659	Channichthys_rhinoceratus
						1660	Neopagetopsis_ionah
						1661	Chionodraco_rastrospinosus
						1662	Pseudochaenichthys_georgianus
						1663	Pagetopsis_maculatus
						1664	Pagetopsis_macropterus
						1665	Chaenocephalus_aceratus
						1666	Cryodraco_antarcticus
						1667	Dacodraco_hunteri
						1668	Chionodraco_hamatus
						1669	Chionodraco_myersi
						1670	Champsocephalus_esox
						1671	Chaenodraco_wilsoni
						1672	Artedidraco_shackletoni
						1673	Histiodraco_velifer
						1674	Dolloidraco_longedorsalis
						1675	Racovitzia_glacialis
						1676	Gymnodraco_acuticeps
						1677	Parachaenichthys_charcoti
						1678	Gerlachea_australis
						1679	Prionodraco_evansii
						1680	Akarotaxis_nudiceps
						1681	Bathydraco_macrolepis
						1682	Bathydraco_marri
						1683	Harpagifer_antarcticus
						1684	Harpagifer_kerguelensis
						1686	Cottoperca_gobio	1685	Pseudaphritis_urvillii
						1687	Bovichtus_variegatus
						1688	Bembrops_heterurus
				1689	Ammocrypta_vivax
				1690	Ammocrypta_meridiana
				1691	Ammocrypta_beanii
				1692	Ammocrypta_bifascia
				1693	Ammocrypta_pellucida
				1694	Ammocrypta_clara
				1695	Crystallaria_asprella
				1696	Percina_smithvanizi
				1697	Percina_kusha
				1698	Percina_palmaris
				1699	Percina_aurantiaca
				1700	Percina_evides
				1701	Percina_burtoni
				1702	Percina_caprodes
				1703	Percina_carbonaria
				1704	Percina_macrolepida
				1705	Percina_bimaculata
				1706	Percina_austroperca
				1707	Percina_kathae
				1708	Percina_suttkusi
				1709	Percina_fulvitaenia
				1710	Percina_jenkinsi
				1711	Percina_rex
				1712	Percina_gymnocephala
				1713	Percina_sciera
				1714	Percina_sipsi
				1715	Percina_nigrofasciata
				1716	Percina_aurolineata
				1717	Percina_stictogaster
				1718	Percina_cymatotaenia
				1719	Percina_nasuta
				1720	Percina_phoxocephala
				1721	Percina_oxyrhynchus
				1722	Percina_squamata
				1723	Percina_notogramma
				1724	Percina_maculata
				1725	Percina_pantherina
				1726	Percina_lenticula
				1727	Percina_copelandi
				1728	Percina_aurora
				1729	Percina_brevicauda
				1730	Percina_tanasi
				1731	Percina_uranidea
				1732	Percina_shumardi
				1733	Percina_vigil
				1734	Percina_antesella
				1735	Percina_macrocephala
				1736	Percina_nevisense
				1737	Percina_peltata
				1738	Percina_crassa
				1739	Percina_roanoka
				1740	Etheostoma_juliae
				1741	Etheostoma_douglasi
				1742	Etheostoma_etowahae
				1743	Etheostoma_jordani
				1744	Etheostoma_chuckwachatte
				1745	Etheostoma_tippecanoe
				1746	Etheostoma_denoncourti
				1747	Etheostoma_acuticeps
				1748	Etheostoma_moorei
				1749	Etheostoma_rubrum
				1750	Etheostoma_rufilineatum
				1751	Etheostoma_chlorobranchium
				1752	Etheostoma_camurum
				1753	Etheostoma_bellum
				1754	Etheostoma_wapiti
				1755	Etheostoma_vulneratum
				1756	Etheostoma_sanguifluum
				1757	Etheostoma_maculatum
				1758	Etheostoma_microlepidum
				1759	Etheostoma_aquali
				1760	Etheostoma_kanawhae
				1761	Etheostoma_osburni
				1762	Etheostoma_nianguae
				1763	Etheostoma_sagitta
				1764	Etheostoma_variatum
				1765	Etheostoma_tetrazonum
				1766	Etheostoma_euzonum
				1767	Etheostoma_histrio
				1768	Etheostoma_tennesseense
				1769	Etheostoma_simoterum
				1770	Etheostoma_planasaxatile
				1771	Etheostoma_occidentale
				1772	Etheostoma_atripinne
				1773	Etheostoma_barrenense
				1774	Etheostoma_rafinesquei
				1775	Etheostoma_zonale
				1776	Etheostoma_lynceum
				1777	Etheostoma_rupestre
				1778	Etheostoma_blennioides
				1779	Etheostoma_blennius
				1780	Etheostoma_swannanoa
				1781	Etheostoma_thalassinum
				1782	Etheostoma_inscriptum
				1783	Etheostoma_baileyi
				1784	Etheostoma_raneyi
				1785	Etheostoma_zonistium
				1786	Etheostoma_cervus
				1787	Etheostoma_pyrrhogaster
				1788	Etheostoma_tallapoosae
				1789	Etheostoma_ramseyi
				1790	Etheostoma_brevirostrum
				1791	Etheostoma_etnieri
				1792	Etheostoma_colorosum
				1793	Etheostoma_bellator
				1794	Etheostoma_chermocki
				1795	Etheostoma_lachneri
				1796	Etheostoma_scotti
				1797	Etheostoma_coosae
				1798	Etheostoma_duryi
				1799	Etheostoma_flavum
				1800	Etheostoma_barbouri
				1801	Etheostoma_flabellare
				1802	Etheostoma_percnurum
				1803	Etheostoma_basilare
				1804	Etheostoma_obeyense
				1805	Etheostoma_virgatum
				1806	Etheostoma_striatulum
				1807	Etheostoma_smithi
				1808	Etheostoma_derivativum
				1809	Etheostoma_kennicotti
				1810	Etheostoma_squamiceps
				1811	Etheostoma_olivaceum
				1812	Etheostoma_crossopterum
				1813	Etheostoma_pseudovulatum
				1814	Etheostoma_forbesi
				1815	Etheostoma_neopterum
				1816	Etheostoma_nigripinne
				1817	Etheostoma_corona
				1818	Etheostoma_oophylax
				1819	Etheostoma_chienense
				1820	Etheostoma_fragi
				1821	Etheostoma_radiosum
				1822	Etheostoma_whipplei
				1823	Etheostoma_tuscumbia
				1824	Etheostoma_ditrema
				1825	Etheostoma_asprigene
				1826	Etheostoma_collettei
				1827	Etheostoma_caeruleum
				1828	Etheostoma_exile
				1829	Etheostoma_luteovinctum
				1830	Etheostoma_susanae
				1831	Etheostoma_nigrum
				1832	Etheostoma_podostemone
				1833	Etheostoma_olmstedi
				1834	Etheostoma_perlongum
				1835	Etheostoma_longimanum
				1836	Etheostoma_vitreum
				1837	Etheostoma_stigmaeum
				1838	Etheostoma_chlorosoma
				1839	Etheostoma_fusiforme
				1840	Etheostoma_mariae
				1841	Etheostoma_parvipinne
				1842	Etheostoma_saludae
				1843	Etheostoma_collis
				1844	Etheostoma_gracile
				1845	Etheostoma_serrifer
				1846	Etheostoma_edwini
				1847	Etheostoma_punctulatum
				1848	Etheostoma_bison
				1849	Etheostoma_tecumsehi
				1850	Etheostoma_spectabile
				1851	Etheostoma_kantuckeense
				1852	Etheostoma_lawrencei
				1853	Etheostoma_burri
				1854	Etheostoma_microperca
				1855	Etheostoma_fonticola
				1856	Etheostoma_proeliare
				1857	Etheostoma_cinereum
				1858	Gymnocephalus_baloni
				1859	Gymnocephalus_cernua
				1860	Gymnocephalus_schraetser
				1861	Sander_canadensis
				1862	Sander_vitreus
				1863	Zingel_streber
				1864	Zingel_zingel
				1865	Romanichthys_valsanicola
				1866	Sander_lucioperca
				1867	Sander_volgensis
				1868	Perca_fluviatilis
				1869	Perca_flavescens
				1870	Perca_schrenkii
						1871	Niphon_spinosus
						1872	Echiichthys_vipera
						1873	Trachinus_collignoni
						1874	Trachinus_radiatus
						1875	Trachinus_draco
						1876	Centropristis_striata
						1877	Serranus_psittacinus
						1878	Serranus_baldwini
						1879	Serranus_scriba
						1880	Serranus_atricauda
						1881	Serranus_cabrilla
						1882	Serranus_accraensis
						1883	Serranus_hepatus
						1884	Paralabrax_albomaculatus
						1885	Paralabrax_callaensis
						1886	Cratinus_agassizii
						1887	Paralabrax_dewegeri
						1888	Paralabrax_loro
						1889	Paralabrax_nebulifer
						1890	Paralabrax_auroguttatus
						1891	Paralabrax_humeralis
						1892	Paralabrax_maculatofasciatus
						1893	Paralabrax_clathratus
						1894	Serranus_phoebe
						1895	Diplectrum_maximum
						1896	Diplectrum_formosum
						1897	Diplectrum_pacificum
						1898	Serranus_tortugarum
						1899	Serranus_tabacarius
						1900	Serranus_tigrinus
						1901	Hypoplectrus_gemma
						1902	Hypoplectrus_gummigutta
						1903	Hypoplectrus_chlorurus
						1904	Hypoplectrus_guttavarius
						1905	Hypoplectrus_unicolor
						1906	Hypoplectrus_aberrans
						1907	Hypoplectrus_nigricans
						1908	Hypoplectrus_indigo
						1909	Hypoplectrus_puella
						1910	Cryptacanthodes_giganteus
						1911	Ptilichthys_goodei
						1912	Pholis_nebulosa
						1913	Pholis_fangi
						1914	Apodichthys_flavidus
						1915	Pholis_crassispina
						1916	Pholis_gunnellus
						1917	Pholis_ornata
						1918	Plectobranchus_evides
						1919	Alectrias_alectrolophus
						1920	Anoplarchus_purpurescens
						1921	Chirolophis_nugator
						1922	Cebidichthys_violaceus
						1923	Ernogrammus_hexagrammus
						1924	Esselenichthys_carli
						1925	Opisthocentrus_tenuis
						1926	Pholidapus_dybowskii
						1927	Stichaeus_grigorjewi
						1928	Lumpenus_sagitta
						1929	Chirolophis_japonicus
						1930	Chirolophis_decoratus
						1931	Kasatkia_seigeli
						1932	Bathymaster_derjugini
						1933	Bathymaster_signatus
						1934	Bathymaster_leurolepis
						1935	Rathbunella_hypoplecta
						1936	Ronquilus_jordani
						1937	Zaprora_silenus
						1938	Anarrhichthys_ocellatus
						1939	Anarhichas_minor
						1940	Anarhichas_lupus
						1941	Neozoarces_pulcher
						1942	Gymnelopsis_ochotensis
						1943	Bilabria_ornata
						1944	Davidijordania_lacertina
						1945	Hadropareia_middendorffii
						1946	Magadanichthys_skopetsi
						1947	Gymnelus_viridis
						1948	Zoarces_gillii
						1949	Zoarces_americanus
						1950	Zoarces_elongatus
						1951	Zoarces_fedorovi
						1952	Zoarces_viviparus
						1953	Zoarces_andriashevi
						1954	Gymnelus_hemifasciatus
						1955	Lycozoarces_regani
						1956	Lycodes_brevipes
						1957	Lycodes_nakamurae
						1958	Lycodes_esmarkii
						1959	Lycodes_eudipleurostictus
						1960	Lycodes_mcallisteri
						1961	Lycodes_paamiuti
						1962	Lycodes_pallidus
						1963	Lycodes_gracilis
						1964	Lycodes_reticulatus
						1965	Lycodes_rossi
						1966	Lycodapus_antarcticus
						1967	Lyconema_barbatum
						1968	Austrolycus_depressiceps
						1969	Lycodes_tanakae
						1970	Lycodes_mucosus
						1971	Lycodes_seminudus
						1972	Lycodes_raridens
						1973	Lycodes_adolfi
						1974	Lycodes_terraenovae
						1975	Lycodes_fulvus
						1976	Lycodes_yamatoi
						1977	Lycodapus_fierasfer
						1978	Lycodes_concolor
						1979	Lycodes_brunneofasciatus
						1980	Lycodes_soldatovi
						1981	Lycodes_diapterus
						1982	Lycodes_fasciatus
						1983	Lycodes_cortezianus
						1984	Lycodes_pacificus
						1985	Bothrocarina_nigrocaudata
						1986	Lycogrammoides_schmidti
						1987	Bothrocarina_microcephala
						1988	Bothrocara_hollandi
						1989	Bothrocara_soldatovi
						1990	Lycodes_palearis
						1991	Lycodes_toyamensis
						1992	Lycenchelys_crotalinus
						1993	Lycodes_albonotatus
						1994	Lycenchelys_muraena
						1995	Lycenchelys_sarsii
						1996	Hexagrammos_lagocephalus
						1997	Hexagrammos_decagrammus
						1998	Hexagrammos_agrammus
						1999	Hexagrammos_otakii
						2000	Hexagrammos_stelleri
						2001	Hexagrammos_octogrammus
[truncated: 5,820 more rows]
[truncated: 1 more columns]
